# Supplementary material for: A high-throughput, polymerase-targeted RT-PCR for broad detection of mammalian filoviruses
Source: Microbiol Spectr. 2024 Jul 24;12(9):e01010-24. doi: 10.1128/spectrum.01010-24 (PMC11370238; doi:10.1128/spectrum.01010-24)
Supplement: Supplemental file S1 — Fasta alignment of 28 L gene sequences used in primer design. [file spectrum.01010-24-s0004.txt]

>Lloviu_cuevavirus_NC_016144.1
---ATG------CAGGAAGCACAGTACCCAGATGCTAGATTATCATCACCAATAGTGCTCGATCAATGTGATCTAGTAGCAAGAGCATGTAATTTATATTCAAATTACTCATATAACCCAACACTCAAGAAGTGTCGATTACCCAAGCACATTTATAGACTACAGTATGATATAGCAGTAAATGAGTTTCTTGCCGGGGTCCCTCTTTCTACTTTACCCATTGACTATCTGGTTCCACTTATCATTAATGCCAACACAGATTCAATCAAAATTCAAGATCAACCCTCGATTAAAAATCATATCAAGGACGGAATTTCCTTTGCTCTACATGATTCTGGATTTCTCAACTATTATCTCAAAACAATTGGTATT----AATACTATGATAGATTTGGGGACGTTCCATAACTCAGCCAAAAAGATCCTACT--------AAATGAGCGAATAATTGATGAAGCGGTTACATGGCTAGATCTTGTTGTGGCTGCAAGACGTGCACGTATGAACCGTGGAAATACACGATCCACATGGTACGCATCAGGAGAATTAATAGATATATTGGGTTATGGGGATTACATTTTCTGGAAAATCCCCTTAAAGTTATTACCATTAAATAAGAGAGGTGTTCCCCATGCGT---------CAGCACCGTGGTATGACCCTACAACTTTTAAGTCATGTTCAGAAGGATCAACTGTGGTTGTCTCAATATCTACAGTAGAAGTCTTACTTATGATCAAGGATGTAGCTTTCTCACGAATGAACACATTACTTATATGTAAGTTGGCTGAATTAGAGGAC---ACCTTGACGGACTACCCTACTGTGGAATCCTTGCATGATCTGTACCGCAGTGGAGACTACTTAATTTCATTACTGGGATCGACAGGGTATGATATCATTAAATATTTGGAACCACTGTGTCTGGGCCGGATACAATTGTTATCCAACTTTACTCCACGGAAAACCTGGTATTACTCCCAAATGCAAGTTGCATTGCTCAAGGACTTGGCAGAAAGAACAAAGGGCAGGGAACTTACTTTATACCAACAAACAAAGATTCGGTCTTTCCATCAAATATTATTTAGACTTAAACTCCGAGCTCAACAATGGTGTGAGTTATTTTCTATCCAGAAGCACTGGGGGCATCCTGTCTTGCACAGTGAGTTAGCGATTGCGAAAGTTAAAAAACATGGGACATGTCTGAAAGTGCTAAGGCCTAGTATCATGTTTGATACTTTCTGCGTTTTCAAATACATGGTAGGGAAACATCATTTTGACAATACAGGACATTGGTACCGTGTGACACATGACAAGAATCTTACTCCAACTTTAAAGACTTACATTCAGAAGAACCACTTTCCGACATTTCGTGATGTTAGGAAGTTTCTTTGGGAGTTTTACTTGGTGCAACATGAGGATCTTTTCTCAACTAAAGTAATCAGTGATCTCAGTATTTTCATCAAAGATCGGGCCACTGCTGTTGAGAGCATCTGCTGGGATGCCGTTTTCGAACCAAATGTACTAGGTTATGCCCCTCCCATGCGATTCATTACAAAACGGGTGCCTGAACAGTTCTTAGCCCAAGAGGATTTCTCATTAGAAGCAGTAATCTCTTATGCAGAGAAATTACAGTACTTGGAACCAGTAAATAGAAACTTCTCCTTCTCTTTGAAAGAGAAAGAATTAAATATAGGACGCACCTTTGGAAAATTACCTTATTTAACCCGAAATTTACAAACTCTTTGTGAGGCACTATTGGCTGACGGGTTAGCTAAAGCATTTCCGAGTAATATGATGGTTGTTACCGAGAGGGAGCAGAAAGAAACTCTCCTTCATCAGGCCTCATGGCATCATGAACAGGGCAATCTAGGAGACCATGTACAAGTTCGTGGAGCGAGTTTTGTTACAGATCTGGAAAAATACAATCTAGCCTTTAGGTTTGAATTCACTCGACCATTCATTGAGTACTGCAACCATTGTTATAACATTAAGAATGCATTCAATTGGATGCATTACTTAATTCCTAGCTGCTATATGCATGTAAGTGACTATTACAATCCACCTCATGGACTAACATTGGAAAACCGAGGATACCCGCCCGAGGGTCCAAGTTCATACAGAGGACATCTTGGAGGGATTGAGGGCTTACAGCAAAAATTATGGACAAGTATTTCTTGTGCTCAGATCAGTCTTGCTGAACTTCGCTCTGGCTTCAAGACAAGATCAGCCGTCATGGGTGACAACCAATGTATTACTGTCCTCTCGGTTTTCCCGGATCACTATCAGGAAGATTTACAGGAGTTGGAGGCGGAAGACAATGCAGCAAGAGTAGCAGCTATATTGGCTCGAATAACTGCTTCGTGCGGTATATTTCTAAAGCCTGAGGAGACTTTCGTCCACTCTGGATTCATTTACTTCGGTAAGAAACAATACCTAAATGGTGTCCAGTTACCACAATCTCTTAAGACTGCTGCAAGAATGGCCCCATTATCAGATGCAATTTTTGATGATCTCCAAGGTACACTTGCTAGCATTGGCACTGCATTTGAAAGGGCTATTGCTGAATCCCGACATATTTTCCCAATTAGGATTATGGCTGCCATCCAATCTTACTTGGCAGTTAAGGTTTTACAAGAGAACCATTTGGGTTTTCCAAAAAACACAGATTTAGGTGTATTGGCACTCGGGAAACCAATTAGTGCCAAAATGATCAGACTCTGCTTATCCATTCCTCAAGTCCTGGGTGGGCTCTCATTCTTGAACCCGGAGAAATGCTTTTATCGCAATTTAAGTGACCCAGTCACTTCTGGTCTCTATCAAGTTAAAAAGTACTTAGCCTACATCGGCCAAGGAGACCTGTTTCCTCTCTTTGTGGCTAAGCGACCAGGTGATGCAAGTGCGATTGACCTGGTTCTTAACCCTCTAGGACTCAATTATCCAGGAGCCCAGGATTTAACCTCCTTCTTGAGGCGCATAGTTCGTCAGAGTATTACCTTTCATTCAAAGAATAAATTAATAAACTCATTGTTTCATGCTAATGCAGACTTAGAGGATGAGTATTTATGTGAGTGGTTACTCTCATCTGAGCCTGTCATGTCAAGATTTGCTGCTGACATCTTCTCTCGAACACCCAGTGGTAAGAGGCTCCAAATCCTTGGGTACTTGGAAGGAACTAGAACTCTCTTGGCATCACGGAATCTCCACACAAATTCCGAATCATCACTCCTATCTCGACTCAGAGCATTAACAACGAAGCGGTGGCAATTGTGGTTCAGTTATATGGACCAGTACGATGAAGATCTTGGGGACGTGATTGGACAGTTGACATGTACATTGGACATCGCGAATGTCTTACGTGAATATTCCTGGAGTCATGTCCTACAAGGTCGCCGATTGATTGGAGCAACATTGCCATGTGTGCCAGAACAGTTTGAACTCACCTGGTTGACTGGTGATAAGGCTTGTAAGCACT----------------------------------------------GTCAGTCTAAACTGAGGGACAAGA------------------AGAAGCCTTATGTGTCAGC--GGCATTAGTTGACAAAATTATTAGTCAAAGGCCGAGTTATCATCGGTTAAGTTGGACAATAGGGACTCTGACACCTTACATTGGGTCAAGGACAGAGGACAAAATCGGGCAATCAGCTTTTAAACCCAGATGTCCCTCAGCTGCACTCCGGGAAACGATTGAGTTAGCTTCCCGAATTCTCTGGGTAACACAAGGTTCGAGCCAAGCGGAAGATATTATTCGTCCATTTTGCGAGGCCAGGATAAACCTGCCAGTCCAGGAACTATTCAAATTGCTTCCATCGCACTACTCTGGCAATATTGTTCATCGTTACAATGACCAGTATGGTCCGCGCTCCTTTATGGCCAATAGAATGAGTAACACTGCCACAAGGATTATCGTTTCAACAAACACCCTCGGGCCATATTCGGGAGGGGGCCAAGCGGCCCGTGACAGCAACATTATATTTCAAAATGTAATAAATTTCGCTGTTGCTGTACTTGACATCCAGAATAGTTTCTTAGATCAGCCAATGAGTGAATTTAAGCACATCCATCTACATATTAAAGATTGCTGCACTCGTGAAGTCCCTAGTCAGTATTTAACCTATAAGGCTAATTTTGGGATGAATCTCCAAAAGTATCAATCAAATGAGTTAATTTATGACAAAGATCCTCTACGCTGTGGGCTCACCTGTAGAGTCAGTGTTGAGAATTTCTTCTTAAAACACCATTTTAAAAACTCAGTTGAAGGTGAACTATTGAGATATCCGCACCTGTCGGCTTGGGGGTTAGCCAACACTGTAATGACTTCTCTACTAGCAGATATGAATAATGCATCTACGGACTTAATAAGCGGGAATGAAGTCAAGTCCTTTACTTCTCAATTTCTTGCTTACCCATTGATTGGAATTTTTTATTCATTCGGGGC---------AATAACCACGTTCAAACTTGGTCG---CAATTTGAGCCTTCAAAAAATAACAAAATCCCAGA----TTATCTATTACTTAGACAGTCAGCTGTACAATCTGCCTCATCGGGCACTTCGTGTATTTAAAACCACTTTCCAACATCCAGCCGTCCTTGAATCTCTTTTAACCATCGATCCAAGTTTTTCGTTCTTTCTTGGAGGAGCCTCTGGAGGGAAATCAGTGGCTGATGCGACCCGATTGTTTTTAAGGTTAGCTATCCAAGTCTTCCTGAATTTCATTAGCTTATACAGCCAACAAAAGATAGGGAA--GACTCTTCCCTTATGGGTGGTGTTCCCACTAGAGGGAGAACCTGACGAACCTATCCTTGAGTTTCTATCTGAACTAC----TAAGAGCTTTATCCCATCCACTACCAGA--CCAAGAGGCATCCACTGATACCCGAATTCAACCATCTTGTGTATTTCGATCAGAA-CAGATCTACAGGAGCATGTCAACAATGAGTAACTTCTTCCATGCGTCACTAGCCTGCTGGAGGGACCGAC--------------------------------GACAGGGACGGGCAAGA-------GGAAGTTCCAATGTAAAAGGGACCATCTTGCTATATGA------CATTAAAGGTCTACTATCCTTAGGATGGAAAGACTGTTCTCTTTCAAATGCACCCCTTAAGAACTCCCTCTCCTCTTCACACTGTTCAAGGGATATCCTCGAACA--------------------------TCGTAGCAGGAATATAACAGAGTGTCCACCC-------------------------TTGCTCTCCAGACGAACCAGAATCTCCCAAGAATCAAAACATGCCCGAAATATTGTGCAGAATACTC--------------------------------------AACACGTACGGTCTGCAACTCTACCAGGCGATGCCCCCCC-------------------------------------------------------------------------------------------------------------------------------------------------------------------------------------------------------------------AGACCCCACCCATAG---------------------------ACCAGGATGCTTGCGCTTGAATGTCTTTAAGACTGAACAGGACGAGACTGGCCTCAGCACAGAAGAAACAATTGAGCAATTACTGGCCA--------GGCTTA------------AGATGATGCCAGACACTACATCTTATTGTCGATTCACTGGGGTCATTGCATCAATGCATTACAAGCTAGATGAGGTCCTGTACCCAACAAATGAGACCCCAACTGTTGCTCTATTAGCTGAAGGTGAGGGCTCTGGGGCATTATTACTGATAAGGAAATACCGGGCACGACAAATATTCTTCAATACCTTGGCAACCGGCAATATGGTTGAGGCTGAGGTTTTGATGGGTGAGTCAGTACCCCGCATGTTACTTCCTCTG---CTCCCTTCTATCAATAATAAGGAGATTAAGATCTTCTTCAACACGTCAGTAACAATGAAGACAGACATAACTGATCCAAAATGGTTTGATAGTATAGAGGATCGGCTTCCAAGATCACTTGATTTACTAGTTATGGATGCTGAGACTATTGGAAATAGTATCAGGATTCCGCTCTACAATGCTGTTATCAAGTGCATAGATCGGGACAAGATGCAAGATAAACCAAAATGTGTTATTGTCAAATTATTTCTTAATGATTACCTAGGGACCTGTTGGATCTTAAACCATATCACCCTTCGCTACAATAAAGTAGAGATTATTAAACCATTAAGTTCAAATGCTCGATCATCAGAATGGTACTTGAAAG---CAGAGCAACCGGTCCTATCATCTGAACTAAATTACATAAATGTTAATTGGGAGGGTCATACCACCA------AACTGATCAAAAAGGCCTTGCATTGCCAACTCTCTCGCCAATCCTATTGGGTTACCCACCTAATGTCCTATGCAAATTTGGATTTACACCGGGAGTATATCAGAATGGGCTTCCCTCCCCTTACATCTGTACTCCATTACCGGTACCATATGGTCGC-AACAGAGTCGTCACCATTACTTACTATACGTAGGCATACAAATCTTTTGCTCCAGGAAA-----TAAGAGAATTAGTGAGGGA-CTACTTCTTAAGTCGATGTACAAGAACTCAAGCATTTCACTTTATCAAAACACAGAAAGGGCGGATAACTAAACTTGCTAATGATTATCTTAAATGGAGACTCGTATTATCAGCATTAGAGCGATATACTTTATTTGAACAAGCACTGAACAATATTGAGCCCTACATTCAGGTATGTATTTTAGGTCCCTGCAACAAAGCTTTGTGCAGCAACGATCATTTGCCCATTCCGCTGCTCTATCTCACACGAACTGATCAAGCCGAGAGGAAGCTACTGAACCGACTAGTAGGTCTAGTCCAGTTCTTCCCAGATGGGCTA---TAA------------------------
>Bat_filovirus_KP233864.1
---------------------------------------------------------------------------------------------------------------------------------------------------------------------------------------------------------------------------------------------------------------------------------------------------------------------------------------------------------------------------------------------------------------------------------------------------------------------------------------------------------------------------------------------------------------------------------------------------------------------------------------------------------------------------------------------------------------------------------------------------------------------------------------------------------------------------------------------------------------------------------------------------------------------------------------------------------------------------------------------------------------------------------------------------------------------------------------------------------------------------------------------------------------------------------CAGAAGACATGGGGGCATCCTGTACTCCACAATGAACTAGCAATTGGAAAAGTAAAAGATCATGCCACAAAGTTGAAATTACTTCGTCCTAATATGATCTTTTATACTTATTGTGTTTTTAAGTATATGGTAGCAAAACACTTTTTTGAGACGCAAGGGACATGGTATCCTATGACACACGATCGTGCATTGACACCGACCCTAAATACATACATCAAAAGAAATATGTTTCCATCATTAAAGAACATACAATTTGTATTATGGGAGTTTTATCATATTCGACACCTCCCAATCTATTCGACTAAGATAGTCCATGATTTAAGTATTTTTATAAAGGATAGAGCAACTGCTGTACAAAAGCCTTATTGGGATGCTGTCTTTGAATCTAATGTCTTAGGATATTATCCTCCAAATCGTTTTGAGAGCAAACGTGTACCTGAGCAATTTTTAAATCAAGATAATTTTTCAATTGACTCGGTCTTGACTTATGCAGAAAATTTGGAGTATTTACTACCGGAAAATAGGAATTTTTCATTTTCACTTAAAGAAAAAGAGTTAAGTATTGGTAGAACATTTGGAAAATTACCCTATTTAACGAGAAATGTTCAGACATTATGTGAAGCATTATTAGCAGATGGTCTTGCAAAGGCTTTTCCAAGTAATATGATGGTTGTTACAGAACGTGAACAAAAAGAATCACTACTTCATCAAGCATCTTGGCATTACAATAGAACTAGTACCAGTGAAAATGTAACAGTTCGTGGTAGCAGCTTTGTTACAGATTTGGAAAAATATAATTTAGCCTTTAGATATGAGTTCACTAGACCATTTATTGATTATTGCAATGAGTGTTATGGTGTAAAAAACCTTTTTAATTGGATGCATTTTTTGATGCCTCAATGTTATATTCATGTAAGTGATTTTTACAATCCACCTCACTGTCTAACAAGCCAAAATCGAGAACATCCACCTCCCTGTCAGAATGCTTATTATGGTCACTTAGGAGGAGTAGAGGGGTTACAACAAAAATTATGGACTAGCATATCATGTGCTCAAATTATATTAACAGAACTTAGGACTGGTTTTAAATTAAGATCAGCCGTAATGGGAGATAATCAATGTATTACTGTATTATCCTTATTACCAGTAGGAATGGGGCAGTCAGAACAAGAAGTCATATCAGAAACTAATGCAGCAATCGTGGCAACTGATTTAGCGTATATTACTAGTGCTTGTGGTATCTTCTTAAAACCAGAAGAAACATTTATACACTCAGGATTTATATATTTTGGAAAAAAACAATATTTAAATGGAATTCAACTTCCCCAATCAATTAAGACAGCTAGCAGAATAGCTCCATTATCTGACGCAATATTTGATGATTTACAAGGATCCTTATCAAGTATTGGAACAGCTTTTGAAAAAGCCATAGCTGAGACTAGACATTTAATTGGAATTCGGGCTATATCGTCATTTCATTCATACCTTGCTGTGAGATTATTACAGTATCATCACCTTGGTTTTAAAAAGGACACAGACATTGGGCTATTAGCACTCAAAAAGCCATTAGATTATAGTACAATTGTTGTCACCTTATCAATACCCCAAGTCTTAGGGGGATTATCATTTTTGAATCCAGAGAAATGTTTTTATCGAAACATCGGCGATCCTGTTACATCAGGTTTATTTCAATTAAAAATGTATCTCAAAATGAGACAAATGATGGATTTATATCCATTATTAATTTCAAAAACTCCTGGTAATAGCACGGCTCTTGATTTAGTTCTAAATCCATTAGGGTTAAATGTACCTGGATCACAAGATATAACTTCATTTTTAAGGAAATTAGTTAGGAAGTCTATAACCCTTCATTCAAAGAATAAGTTGATAAATTCATTATTTCATGTGGGAGCAGACTCTGAAGATGAGACAATATGTCAGTGGTTATTATCATCTGAACCTGTAATGAGTCGATTTGCAGCTGATATTTTTTCACGCACACCAAGTGGAAAAAGATTACAAATTTTAGGATATTTAGAGGGGACAAGGACATTATTGGCCTCAAAAGTGATTAACTCTGATCCTGAAATTTCCGTAATAAAACAACTCCAGAATATCACAATCAAAAGGTGGGCCATCTGGTTTAATTTACATGCTGATATTGATCCTGATTTATTGGAAGTTGTAAAGAGAATAAATTGCTCTTTAGACCTAGCTCAACTTTTACGTGAATATACATGGGCTCATATACTTAAAGAAAAGAAATTAATAGGTGCAACTTTACCTTGCTTATTAGAGCAATTTAAAATATGTTGGATGACAACAACTTCAACTAATCAAGTGT----------------------------------------------GTCATGGTTGTATCGACCAAAGT------------------------CCATATATTTCAGG--TCTTTTATTGAATAATATAGTCTGTGCTAGACCAAACGATCAAAGATTACAATGGACAATAGGATCTAGTAACCCTTATATTGGTTCAAGGACTGAAGATAAAATTGGGCAAGCCCCCTTGCGACCTCGTTGTCCATCTTCTGCTCTTAGAGAAGCGATCGAGCTTGCATCTAGATTAACATGGGCAACGCAAGGTTCTGGTACAAATGCCGATCTGATAAAACCCTTTGTTAAGGCACGTGTTAATTTGGAGGTTGAGGATATACAAAAAATGTTACCAGTACATTATTCAGGTAATATT----------------------------------------------------------------------------------------------------------------------------------------------------------------------------------------------------------------------------------------------------------------------------------------------------------------------------------------------------------------------------------------------------------------------------------------------------------------------------------------------------------------------------------------------------------------------------------------------------------------------------------------------------------------------------------------------------------------------------------------------------------------------------------------------------------------------------------------------------------------------------------------------------------------------------------------------------------------------------------------------------------------------------------------------------------------------------------------------------------------------------------------------------------------------------------------------------------------------------------------------------------------------------------------------------------------------------------------------------------------------------------------------------------------------------------------------------------------------------------------------------------------------------------------------------------------------------------------------------------------------------------------------------------------------------------------------------------------------------------------------------------------------------------------------------------------------------------------------------------------------------------------------------------------------------------------------------------------------------------------------------------------------------------------------------------------------------------------------------------------------------------------------------------------------------------------------------------------------------------------------------------------------------------------------------------------------------------------------------------------------------------------------------------------------------------------------------------------------------------------------------------------------------------------------------------------------------------------------------------------------------------------------------------------------------------------------------------------------------------------------------------------------------------------------------------------------------------------------------------------------------------------------------------------------------------------------------------------------------------------------------------------------------------------------------------------------------------------------------------------------------------------------------------------------------------------------------------------------------------------------------------------------------------------------------------------------------------------------------------------------------------------------
>Bombali_ebolavirus_NC_039345.1
---ATGGCTAGCTCACATACCCAATATCCAGATGCTAGGTTATCATCTCCAATTGTGTTGGATCAGTGTGACCTTGTAACCCGAGCTTGCGGGATATTTTCAGCTTATTCATTGAATCCACAATTAAAATCCTGTCGCTTGCCAAAACATATCTACAGACTTCGGTACGATCCTACTGTAGCTCAGTTCTTAAGCGATGTCCCAGTGGCAACATTGCCAATTGATTATATCCTACCAGTGTTATTACGTGCAATCTCGGAGGGGGAATACTGTCCTTTGGAGCCTCGATGCAAGCAATTTCAGAATGAGATTTTAGACTATACCCTACAAGATGCACGATTTTTAGAATATTACTTGCGGACAACAGGATCTGAAGAGAAGGAAGGTAATTTAACTGCCAATCCCGCACTAAA------AAATGTCATCT------TAAAAAATGAGTTTCTGCCTCAACTGTACTTTTGGTATGATCTAGCAATCCTTGCTCGTCGAGGCCGATTAAATCGCGGTAACGCAAGGTCAACCTGGTTTGTGCATGATAAGTTAATAGACATCCTGGGTTACGGCGATTACATTTTCTGGAAGTTTCCCCTCTCTTTGCTACCAATGAATGAAAATGGTATCCCACATGCAG---------CCATGGACTGGTACCAAAGGGGGCTATTTCAGGAGGCTATACAAGGGTACAAATATATTGTTTCTGTATCTACAGCAGATGTACTCATAATGTGTAAGGATATTGTTACTTGTCGTTTCAATACAGTTCTTATTGCAGCAGTTGCCCGGATTGAGGACCATGTCCATATTGACTACCCTGATGTGAGTGTAATTTCTACCCTTTACCGGGCTGGGGACTATCTCCTTTCAATATTAGGTTCTGAAGGGTATAAAATTATAAAATTCCTTGAGCCCTCGTGTCTAGCAAAAATACAACTTTGTGCTACGTATACCGAGAGTAAGGGCAGGTTTCTTACTCAAATGCACCTGGCTGTCATCCATACTTTGGAAGAATTACTCAATGGCCGAAATCTCAAGACGTTTCAACTCCAAAAAATCCGTGAATTTCATCAAATTATTGTCAGGTTAAGATCAACACCTCAACAATTCTGCGAACTCTTTTCAATTCAAAAACATTGGGGCCATCCTATTCTTCACAGTGAGAGAGCCATTCAAAAAGTCAAGCGGCATGCAACCATAATGAAGGCATTACGCCCTATCGTGATCTTTGAAACCTATTGTGTCTTTAAGTATAGTGTTGCTAAGCATTATTTTGATAGCCAGGGAACTTGGTACAGTGTTACTTCAGATAAGGCTCTAACCCCTTCCCTACAATCATATATTCGTCGGAATCAATTTCCCCCATTGCCAATGATTAAGGACCTACTCTGGGAATTCTATCATTTAGACCATCCACCATTATTCTCGACGAAGGTCATTAGCGATTTAAGTATCTTCATCAAGGATCGAGCAACCGCTGTTGAGCAGACTTGCTGGGATGCTGTCTTTGAGCCTAATGTATTGGGTTACAACCCCCCTTATCGGTTCACTACCAAGCGAGTACCAGAGCAATTTTTAGAGCAGGAGAACTTTTCAATAGATTCAGTCCTAAATTTCGCTCAAAGTCTAGACTACTTACTACCACAATACCGTAACTTCTCATTTTCTCTCAAAGAGAAGGAGCTCAATATTGGGAGAACGTTTGGCAAATTGCCCTATCTAACTCGTAATGTCCAAACCTTATGCGAAGCGCTCTTGGCAGATGGCTTGGCAAAGGCATTCCCCAGTAATATGATGGTTGTTACCGAGCGTGAACAGAAAGAAAGCCTACTACATCAGGCCTCGTGGCACCACACTAGTGATGATTTTGGTGAGCATGCGACCGTACGCGGGAGTAGTTTTGTAACCGACTTGGAAAAATACAATCTTGCTTTTCGATATGAGTTCACATCACCTTTTATAGAGTACTGCAATCGCTGTTATGGAGTACGGAATGTTTTCAACTGGATGCATTTCATAATTCCACAATGTTATATGCATGTTAGCGATTACTATAACCCTCCCCATGGGTTGTCATTAGAGAATCGTGAGACTCCCCCAGATGGACCAAGTGCATATCGCGGTCATCTAGGCGGGATAGAAGGATTGCAGCAGAAGTTATGGACTAGTATATCCTGCTCACAGATATCCTTAGTTGAGATTAAAACAGGCTTCAAATTACGCTCGGCAGTTATGGGGGACAACCAGTGTATTACAGTCTTATCGGTATTCCCATTAGAGTCTGATCCTGATGAACAGGAACTACATGCCGAGGACAATGCTGCGAGGGTTGCCGCAAGTTTAGCAAAGGTTACAAGTGCATGTGGGATATTTTTGAAGCCTGAAGAGACCTTTGTCCACTCAGGTTTCATCTACTTCGGTAAGAAGCAATACCTCAATGGCGTGCAGCTCCCCCAGTCCCTTAAGACTGCTGCCAGGATGGCCCCACTCTCCGATGCTATCTTTGATGATTTGCAGGGTACACTGGCAAGCATTGGTACTGCATTTGAGCGGTCGATATCCGAGACCAGACATATACTCCCTTGTAGGATTGCCGCTGCCTTTCATACCTTTTTTTCAGTGAGAATACTCCAGCACCATCATCTTGGCTTTAATAAAGGAACAGACTTGGGCCAGCTTGCGATAAGCAAACCATTGGACTTCGGGACCATTACCTTGGCCCTAGCTGTGCCTCAGGTTCTAGGAGGATTATCTTTCCTTAACCCAGAGAAGTGCTTTTATCGCAATTTGGGAGATCCCGTTACCTCCGGATTATTTCAACTCAAGAAATATCTTCAGATGCTCGACATGGAGGACTTATTCTTGCCCCTAATTGCTAAAAATCCTGGAAATTGTAGTGCCATTGATTTTGTCCTTAACCCCAGCGGGTTGAATGTGCCGGGCTCACAAGATCTGACTTCCTTTTTACGACAGATTGTCCGACGGACTATCACACTCAGTGCCAAAAATAGCCTTATCAACACACTATTTCATGCATCTGCTGACTTTGAGGATGAGATGGTCTGTAAGTGGCTACTGTCCTCAAACCCTGTAATGAGTCGTTTTGCTGCTGATATCTTCTCTCGGACCCCGAGTGGCAAGAGGCTTCAAATTCTAGGCTATTTGGAGGGAACCAGGACTTTATTAGCTTCAAAAATCATCAATAATGATAGTGACACACCGATCCTAGATCGCTTAAGGAAAATAACCATACAGAGATGGGGGCTGTGGTTCAGCTACCTCGATCAGTGTGATCAAGCACTGGCTGAAGCCTTGGATAAGATACATTGTACTGTTGATCTGGCCCAAATTCTACGGGAGTATTCCTGGGCCCACCTCTTAGAAGGGCGTCGACTCATTGGAGCAACCCTGCCGTGTATGCTTGAACAGTTTCAAGTTTGGTGGCTTAAGCCATACGAGCAGTGTCCAGCTT----------------------------------------------GCAATAGCCTAAAGGATGCCGGTG------------------CTAGTCCCTACGTGTCGGC--AGCAATTAAGCAAAATATTGTTAGTGCATGGCCAAATCGGGCTAGGCTCAGTTGGACAATTGGGGACGGGATACCGTACATCGGATCTCGTACTGAGGACAAGATAGGACAGCCAGCGATTAAGCCGCGGTGTCCTTCTGCCGCGTTGCGAGAGGCAATCGAACTAGCATCTAGGCTAACCTGGGTCACACAGGGCGGTGCGAACAGTGACCTGCTAATAAAACCTTTTTTGGAAGCACGCGTAAATTTGAGTGTGGAAGAAATACTTCAAATGACACCCTCACATTACTCAGGAAATATCGTTCATAGATATAATGATCAATATAGTCCTCATTCGTTCATGGCCAACCGGATGAGTAATTCAGCCACTAGGTTAATTGTGTCAACAAATACACTTGGCGAGTTTTCGGGTGGCGGTCAATCAGCTCGCGACAGTAACATCATCTTCCAAAATGTCATAAATTATGCTGTGGCTTTATTTGATATACGTTTCAGGAATAAAGACCCTTCAAGTATACCATTTAACCGAGCGCATCTTCATCTTACACGATGTTGCACTCGTGAGGTCCCGGCTCAATATCTAACTTACACGACAACATTAAAATTAGATCTTACTCGTTATAAAGACAATGAGTTGATTTACGACAATGATCCTCTTCGAGGGGGGCTAAATTGTAATTTAACATTTGATCATCCACTTTTTAAAGGGGAACGACTAAACATTATTGAAGAGGACCTAATCCGATTCCCGCATCTGTCAGGTTGGGAATTAGCAAAAACAATTCTTCAATCGATTATGTCTGATAGTAGTAATTCTTCAACAGACCCAATTAGTAGCGGGGAAACCCGGTCCTTCACAACTCATTTTCTTACATATCCTATAATCGGATTATTGTACAGCTTCGGTGC---------ATTGACAAGTTTTTACTTAGGGGGAACCATCATTAGTACAAAAAAAATCAAGATAGAAGAAT----TTCTCTACTATCTAACTACTCAAATTCATAACCTCCCACATCGGTCGTTACGGGTCTTAAAACCTACTTTCAAACATGCAAGTGTGATTGCACGTCTTGTGGACATAGATCCTCATTTCTCGATATATATAGGTGGATCCGCTGGGGACCGAGGACTATCAGATGCTGCACGGTTATTTCTGCGAATATCTATCAAGACATTCATTGATTTTATTCA-----AGATTGGATAATCATTCGGAAAGTTGCAACCCCGCTATGGATAATATACCCTCTTGAAGGGCATAGTCCGCATCCAATCAACAATTATCTAAATAGAGTTA----TCTCATTATGTGAATGCCAGTCTATAAG------TAGAAAGCTTCCCGCAAGCAATGATCAAACCGGCACTATGATTACCCAAAACCTTGTTTACATGTGCAAAAGTACTGCAAGTAATTTCTTCCATGCATCTTTGGCCTATTGGAGGAACAGG---------------------------------CAAAAGTCACAGACAAA-------AAAGAGGTTGA---------------ATGCATGTGCCA---------CAAAGAGCCACAAGGCGTCTTCTCAAAAGGG------------------------ATTAACTACAGATCCATTCAATCTTACTACGACCAAATTACACA--------------------CCAAC------------------------------------------------------------CTCACTCCCTGCCGATGGAGACTGGACATGGGCTCGAAGGAT-CCCGTCAGATCCC---------------------------------------------------AGCGTGCAATCCCGACCGAGCAGATGCGCTCATCCCTGGACAATATGTCTGAGGAGAACACCACCCATTCAACCCTGCCCAACAATAGCCTAGCAGAGAGTTGGATACATCCG--------------------------------------------------GATTTTAGTACAGCCCCAGACTCAGGCACACGGTGTCA--------------------------------------------------CTCCCGATGCTTA------------------------------GCTGTTCCTTTTTTTGCCCAAGCCTCAGGGCGGAACTCACAGAACACGGCTGTGTCAACTCAATACATTAGTATCATTTCAACACTACTAAGTCAAATTA------------AGACAATGGTTGATACAACCAGGTATTGTCGGTTTACCGGTATTGTATCATCAATGCATTATAAACTGGATGAGATCCTGTGTGGCTTAGGCAATTTCCCGACAGCAATTACTCTAGCAGAAGGTGAGGGCTCTGGTGCTCTGCTCCTTATTCAAAAATATGGGACTCGCAATTTATTCTTCAATACATTGGCCACAGAGCACAGTATTGAGTCTGAGATTGTTACAGGGTCTACCACCCCTAGGATGCTCCTACCTATA---ATGGAGCGATTTTATAAGGATGAACTACACATTATCTTGAATAATTCTGCAAGCCAAATAACCGATATTACAAGTTCTTGTTGGTTTACGAGCCAAAAGAATAGGCTCCCCCATAATGTCGATATAATAACAATGGATGCCGAAACTATTGAGAATATAGACAGATCACGATTGTATGAGGCTGTCAAACATGTTATTGTAAACCACATTGACACCGCAGCACTCCGGGTGGTAGTCTTAAAGGTCTTCTTAAGTGATGTTAAGGGCATGATATGGTTGAATGACAATCTTGCTCCATATTTTGGAGCAGGACTTTTAGTTAAGCCTATAACATCAAATGCCCGTTCTAGCGAGTGGTACCTCTGTC-----TCACAAATTTTTTAACACTACATCGAGTTGCTCCACATC----------AGGGTCATGTATCTTGCCTTCAAGTCATATGCAAAGCTTTGCATTGTCAGCTAAGACGGAACTCTTATTGGTTAAGTCACCTGATGCATTACGGGAGCCGCGATTTACATATCGAATATATCAATCTGGGTTTTCCTTCGTTAGAGAAGGTCCTCTATCATCGCTATAATCTAGTTGA-TTCTGGGCGAGGACCTCTGACTTCAGTTATGCAACACCTTGTGCACTTGCAGTCAGAAA-----TCCGGGAACTAGTTAGTGA-TTACCATCAATTGCGGCAGAGTCGGACTCAAACGTATCACTTTATTAAAACCTCAAAAGGTAGGATTACAAAGCTAGTCGACGATTATCTTAAGTACTATCTAATTATCCGTGCACTTAAGCACGGGAAGGACTGGCGTCATGAATTTCACCAGCTCCCTGAATTAGTAAGTGTTTGTAAAAGGTTCTATCATGTTAAGAATTGTCAATGTGATGATCGCTTTTGGGTTCAAACCCTGTATTTGAGTCGTATGCCGGAATCAGAACTTAAGCTCTTGGAACGAGTTACCGGATTTCTCACCCTATTTCCTGAAGGTTTT---CAAAATCCGCCCTAG------------
>Zaire_ebolavirus_Makona_KR781609.1
---ATGGCTACACAACATACCCAATACCCAGACGCCAGGTTATCATCACCAATTGTATTGGACCAATGTGACCTTGTCACTAGAGCTTGCGGGTTGTATTCATCATACTCCCTTAATCCGCAACTACGCAACTGTAAACTCCCGAAACATATATACCGTTTAAAATATGATGTAACTGTTACCAAGTTCTTAAGTGATGTACCAGTGGCGACATTGCCCATAGATTTCATAGTCCCAATTCTTCTCAAGGCACTATCAGGCAATGGGTTCTGTCCTGTTGAGCCGCGGTGCCAACAGTTCTTAGATGAAATTATTAAGTACACAATGCAAGATGCTCTCTTCCTGAAATATTATCTCAAAAATGTGGGTGC------TCAAGAAGACTGTGTTGATGACCACTTTCAAGAAAAAATCTTATCTTCAATTC------AGGGCAATGAATTTTTACATCAAATGTTTTTCTGGTATGACCTGGCTATTTTAACTCGAAGGGGTAGATTAAATCGAGGAAACTCTAGATCAACGTGGTTTGTTCATGATGATTTAATAGACATCTTAGGCTATGGGGACTATGTTTTTTGGAAGATCCCAATTTCACTGTTACCACTGAACACACAAGGAATCCCCCATGCTG---------CTATGGATTGGTATCAGACATCAGTATTCAAAGAAGCGGTTCAAGGGCATACACACATTGTTTCTGTTTCTACTGCCGATGTCTTGATAATGTGCAAAGATTTAATTACATGTCGATTCAACACAACTCTAATCTCAAAAATAGCAGAGGTTGAGGACCCAGTTTGCTCTGATTATCCCAATTTTAAGATTGTGTCTATGCTTTACCAGAGCGGAGATTACTTACTCTCCATATTAGGGTCTGATGGGTATAAAATCATTAAGTTTCTCGAACCATTGTGCTTGGCTAAAATTCAATTGTGCTCAAAGTACACCGAGAGGAAGGGCCGATTCTTAACACAAATGCATTTAGCTGTAAATCACACCCTGGAAGAAATTACAGAAATACGTGCACTAAAGCCTTCACAGGCTCACAAGATCCGTGAATTCCATAGAACATTGATAAGGCTGGAGATGACGCCACAACAACTTTGTGAGCTATTTTCCATACAAAAACACTGGGGGCATCCTGTGCTACATAGTGAAACAGCAATCCAAAAAGTTAAAAAACATGCTACGGTGCTAAAAGCATTACGCCCTATCGTGATTTTCGAGACATATTGTGTTTTTAAATATAGCATTGCAAAACATTATTTTGATAGTCAAGGATCTTGGTACAGTGTTACCTCAGATAGAAATCTAACACCAGGTCTTAATTCTTATATCAAAAGAAATCAATTCCCTCCGTTGCCAATGATTAAAGAACTGCTATGGGAATTTTACCACCTTGACCATCCTCCACTTTTCTCAACCAAAATTATTAGTGACTTAAGTATTTTTATAAAAGACAGAGCTACTGCAGTAGAAAGGACATGCTGGGATGCAGTATTCGAGCCTAATGTTCTGGGATATAATCCACCTCACAAATTCAGTACCAAACGTGTACCGGAACAATTTTTAGAGCAAGAAAACTTTTCTATTGAGAATGTTCTTTCCTACGCGCAAAAACTCGAGTATCTACTACCACAATATCGGAATTTTTCTTTCTCATTGAAAGAGAAAGAGTTGAATGTAGGTAGAACTTTCGGAAAATTGCCTTATCCGACTCGCAATGTTCAAACACTTTGTGAAGCTCTGTTAGCTGATGGTCTTGCTAAAGCATTTCCTAGCAATATGATGGTAGTTACGGAACGTGAACAAAAAGAAAGCTTATTGCATCAAGCATCATGGCACCACACAAGTGATGATTTCGGTGAGCATGCCACAGTTAGAGGGAGTAGCTTTGTAACTGATTTAGAGAAATACAATCTTGCATTTAGGTATGAGTTTACAGCACCTTTTATAGAATATTGCAACCGTTGCTATGGTGTTAAGAATGTTTTTAATTGGATGCATTATACAATCCCACAGTGTTATATGCATGTCAGTGATTATTATAATCCACCGCATAACCTCACACTGGAAAATCGAAACAACCCCCCTGAAGGGCCTAGTTCATACAGGGGTCATATGGGAGGGATTGAAGGACTGCAACAAAAACTCTGGACAAGTATTTCATGTGCTCAAATTTCTTTAGTTGAAATTAAGACTGGTTTTAAGTTGCGCTCAGCTGTGATGGGTGACAATCAGTGCATTACCGTTTTATCAGTCTTCCCCTTAGAGACTGATGCAGGCGAGCAGGAACAGAGCGCCGAGGACAATGCAGCGAGGGTGGCCGCCAGCCTAGCAAAAGTTACAAGTGCCTGTGGAATCTTTTTAAAACCTGATGAAACATTTGTACATTCAGGTTTTATCTATTTTGGAAAAAAACAATATTTGAATGGGGTCCAATTGCCTCAGTCCCTTAAAACGGCTACAAGAATGGCACCATTGTCTGATGCAATTTTTGATGATCTTCAAGGGACCCTGGCTAGTATAGGTACTGCTTTTGAGCGATCCATCTCTGAGACACGACATATCTTTCCTTGCAGAATAACCGCAGCTTTCCATACGTTCTTTTCGGTGAGAATCTTGCAATATCATCACCTCGGATTTAATAAAGGTTTTGACCTTGGACAGTTAACACTCGGCAAACCTCTGGATTTCGGAACAATATCATTGGCACTAGCGGTACCGCAGGTGCTTGGAGGGTTATCCTTCTTGAATCCTGAGAAATGTTTCTACCGGAATCTAGGAGATCCAGTTACCTCAGGTTTATTCCAGTTAAAAACTTATCTCCGAATGATTGAGATGGATGATTTATTCTTACCTTTAATTGCGAAGAACCCTGGGAACTGCACTGCCATTGACTTTGTGCTAAATCCTAGCGGATTAAATGTTCCTGGGTCGCAAGACTTAACTTCATTTCTGCGCCAGATTGTACGTAGGACTATCACCCTAAGTGCGAAAAACAAACTTATTAATACCTTATTTCATGCATCAGCTGACTTCGAAGACGAAATGGTTTGTAAGTGGCTCTTATCATCAACTCCTGTTATGAGTCGTTTCGCAGCCGATATATTTTCACGCACGCCGAGCGGGAAGCGATTGCAAATTCTAGGATACTTGGAAGGAACACGCACATTATTAGCCTCTAAGATCATCAACAATAATACAGAGACGCCGGTTTTGGACAGACTGAGGAAGATAACATTGCAAAGGTGGAGTCTATGGTTTAGTTATCTTGATCATTGTGATAATATCCTGGCGGAGGCTTTAACCCAAATAACTTGCACAGTTGATTTAGCACAGATCCTGAGGGAATATTCATGGGCACATATTTTAGAGGGGAGACCTCTTATTGGAGCCACACTCCCATGTATGATTGAGCAATTCAAAGTGGTTTGGCTGAAACCCTACGAACAATGTCCGCAGT----------------------------------------------GTTCAAATGCCAAGCAACCTGGTG------------------GGAAACCATTCGTGTCAGT--AGCAGTCAAGAAACATATTGTTAGTGCATGGCCAAATGCATCCCGAATAAGCTGGACTATCGGGGATGGAATCCCATACATTGGATCAAGGACAGAAGATAAGATAGGGCAACCTGCTATTAAACCAAAATGTCCTTCCGCAGCCTTAAGAGAGGCCATTGAATTGGCGTCCCGTTTAACATGGGTAACTCAAGGCAGTTCGAACAGTGACTTGCTAATAAAACCATTTTTGGAAGCACGAGTAAATTTAAGTGTTCAAGAAATACTTCAAATGACCCCTTCACATTACTCGGGAAATATTGTTCATAGGTACAACGATCAATACAGTCCTCATTCTTTCATGGCCAATCGTATGAGTAACTCAGCAACGCGATTGATTGTTTCTACAAACACTTTAGGTGAGTTTTCAGGAGGTGGCCAATCGGCACGCGACAGCAATATTATTTTCCAGAATGTTATAAATTATGCAGTTGCACTGTTCGATATTAAATTTAGAAACACTGAGGCTACAGATATCCAGTATAATCGTGCTCACCTTCATCTAACTAAGTGTTGCACCCGGGAGGTACCAGCTCAGTACTTAACATACACATCTACATTGGATTTAGATTTAACAAGATACCGAGAAAATGAATTGATTTATGACAATAATCCTCTAAAAGGAGGACTCAATTGCAATATCTCATTTGATAACCCATTTTTCCAAGGCAAACAGCTGAACATTATAGAAGATGACCTTATTCGACTGCCTCACTTATCTGGATGGGAGCTAGCTAAGACCATCATGCAATCAATTATTTCAGATAGCAATAATTCGTCTACAGACCCAATTAGCAGTGGAGAAACAAGATCATTCACTACCCATTTCTTAACTTATCCCAAAATAGGACTTCTGTACAGTTTTGGGGC---------CTTTGTAAGTTATTATCTTGGCAATACAATTCTTCGGACTAAGAAATTAACACTTGACAATT----TTTTATATTACTTAACTACCCAAATTCATAATCTACCACATCGCTCATTGCGAATACTTAAGCCAACATTCAAACATGCAAGCGTTATGTCACGATTAATGAGTATTGATCCCCATTTTTCTATTTACATAGGCGGTGCTGCAGGTGACAGAGGACTCTCAGATGCGGCCAGGTTATTTTTGAGAACGTCCATTTCATCTTTTCTTACATTTGTAAA-----GGAATGGATAATTAATCGCGGAACAATTGTCCCTTTATGGATAGTATATCCATTAGAGGGTCAAAATCCAACACCTGTTAATAATTTCCTCCATCAGATCG----TAGAACTGCTGGTGCATGATTCATCAAG------ACACCAGGCTTTTAAAACTACCATAAATGATCATGTACATCCTCACGACAATCTTGTTTACACATGTAAGAGTACAGCCAGCAATTTCTTCCATGCGTCATTGGCGTACTGGAGGAGCAGG---------------------------------CACAGAAACAGCAACCG-------AAAAGACTTGACAAGAAACTCTTCAACTGGATCAAGCA---------CAAACAACAGTGATGGTCATATTAAGAGAAGTCAAGAAC---------------AAACCACCAGAGATCCACATGATGGCACTGAACGGAGTCTAGT-------------------------------------------------------------------------------------------CCTGCAAATGAGCCATGAAATAAAAAGAACGACAATTC-CACAAGAGAACACGCACCAG--------------------------------------------GGTCCGTCGTTCCAGTCATTTCTAAGTGACTCTGCTTGCGGTACAGCAAACCCAAAACTAA-----------------ATTTCGATAGATCGAGACACAATGTGAAATCTCAG--------------------------------------------------GATCATAACTCAGCATCCAAGAGGGAAGGTCATCAAATA-----------------------------------------------ATCTCACATCGTCTA------------------------------GTCCTACCTTTCTTTACATTATCTCAAGGGACACGCCAATTAACGTCATCCAATGAGTCACAAACCCAAGATGAGATATCAAAGTACTTACGGCAATTGA------------GATCCGTCATTGATACCACAGTTTATTGTAGGTTTACCGGTATAGTCTCGTCCATGCATTACAAACTTGATGAGGTCCTTTGGGAAATAGAGAATTTTAAGTCGGCTGTGACGCTGGCAGAGGGAGAAGGTGCTGGTGCCTTACTATTGATTCAGAAATACCAAGTTAAGACCTTATTCTTCAACACGCTAGCTACTGAGTCCAGTATAGAGTCAGAAATAGTATCAGGAATGACTACTCCTAGGATGCTTCTACCTGTT---ATGTCAAAATTCCATAATGACCAAATTGAGATTATTCTTAACAACTCAGCAAGCCAAATAACAGACATAACAAATCCTACTTGGTTTAAAGACCAAAGAGCAAGGCTACCTAGGCAAGTCGAGGTTATAACCATGGATGCAGAGACGACAGAGAATATAAACAGATCGAAATTGTACGAAGCTGTACATAAATTGATCTTACACCATGTTGATCCCAGCGTATTGAAAGCAGTGGTCCTTAAAGTCTTTCTAAGTGATACCGAGGGTATGTTATGGCTAAATGATAATCTAGCCCCGTTTTTTGCCACTGGGTATTTAATTAAGCCAATAACGTCAAGTGCCAGGTCTAGTGAGTGGTATCTTTGTC-----TGACGAACTTCTTATCAACTACACGTAAGATGCCACACC----------AAAACCATCTCAGTTGTAAGCAGGTAATACTTACGGCATTGCAACTGCAAATTCAACGGAGCCCATACTGGCTAAGTCATTTAACTCAGTATGCTGACTGCGATTTACATTTAAGCTATATCCGCCTTGGTTTTCCATCATTAGAGAAAGTACTATACCACAGGTATAACCTTGTCGA-TTCAAAAAGAGGTCCACTAGTCTCTGTCACTCAGCACTTAGCACATCTTAGGGCAGAGA-----TTCGAGAATTGACCAATGA-TTATAATCAACAGCGACAAAGTCGGACTCAAACATATCACTTTATTCGTACTGCAAAAGGACGAATCACAAAACTAGTCAATGATTATTTAAAATTCTTTCTTATTGTACAAGCATTAAAACATAATGGGACATGGCAAGCTGAGTTTAAGAAATTACCAGAGTTGATTAGTGTGTGCAATAGGTTCTATCATATTAGAGATTGTAATTGTGAAGAACGTTTCTTAGTTCAAACCTTATATTTACATAGAATGCAGGATTCTGAAGTTAAGCTTATCGAAAGGCTGACAGGGCTTCTGAGTTTATTTCCAGATGGTCTC---TACAGGTTCGATTGA------------
>Ebola_virus_Eckron_(Zaire,_1976)_KM655246.1
---ATGGCTACACAACATACCCAATACCCAGACGCTAGGTTATCATCACCAATTGTATTGGACCAATGTGACCTAGTCACTAGAGCTTGCGGGTTATATTCATCATACTCCCTTAATCCGCAACTACGCAACTGTAAACTCCCGAAACATATCTACCGTTTGAAATACGATGTAACTGTTACCAAGTTCTTGAGTGATGTACCAGTGGCGACATTGCCCATAGATTTCATAGTCCCAGTTCTTCTCAAGGCACTGTCAGGCAATGGATTCTGTCCTGTTGAGCCGCGGTGCCAACAGTTCTTAGATGAAATCATTAAGTACACAATGCAAGATGCTCTCTTCTTGAAATATTATCTCAAAAATGTGGGTGC------TCAAGAAGACTGTGTTGATGAACACTTTCAAGAGAAAATCTTATCTTCAATTC------AGGGCAATGAATTTTTACATCAAATGTTTTTCTGGTATGATCTGGCTATTTTAACTCGAAGGGGTAGATTAAATCGAGGAAACTCTAGATCAACATGGTTTGTTCATGATGATTTAATAGACATCTTAGGCTATGGGGACTATGTTTTTTGGAAGATCCCAATTTCAATGTTACCACTGAACACACAAGGAATCCCCCATGCTG---------CTATGGACTGGTATCAGGCATCAGTATTCAAAGAAGCGGTTCAAGGGCATACACACATTGTTTCTGTTTCTACTGCCGACGTCTTGATAATGTGCAAAGATTTAATTACATGTCGATTCAACACAACTCTAATCTCAAAAATAGCAGAGATTGAGGATCCAGTTTGTTCTGATTATCCCAATTTTAAGATTGTGTCTATGCTTTACCAGAGCGGAGATTACTTACTCTCCATATTAGGGTCTGATGGGTATAAAATTATTAAGTTCCTCGAACCATTGTGCTTGGCCAAAATTCAATTATGCTCAAAGTACACTGAGAGGAAGGGCCGATTCTTAACACAAATGCATTTAGCTGTAAATCACACCCTAGAAGAAATTACAGAAATGCGTGCACTAAAGCCTTCACAGGCTCAAAAGATCCGTGAATTCCATAGAACATTGATAAGGCTGGAGATGACGCCACAACAACTTTGTGAGCTATTTTCCATTCAAAAACACTGGGGGCATCCTGTGCTACATAGTGAAACAGCAATCCAAAAAGTTAAAAAACATGCTACGGTGCTAAAAGCATTACGCCCTATAGTGATTTTCGAGACATACTGTGTTTTTAAATATAGTATTGCCAAACATTATTTTGATAGTCAAGGATCTTGGTACAGTGTTACTTCAGATAGGAATCTAACACCGGGTCTTAATTCTTATATCAAAAGAAATCAATTCCCTCCGTTGCCAATGATTAAAGAACTACTATGGGAATTTTACCACCTTGACCACCCTCCACTTTTCTCAACCAAAATTATTAGTGACTTAAGTATTTTTATAAAAGACAGAGCTACCGCAGTAGAAAGGACATGCTGGGATGCAGTATTCGAGCCTAATGTTCTAGGATATAATCCACCTCACAAATTTAGTACTAAACGTGTACCGGAACAATTTTTAGAGCAAGAAAACTTTTCTATTGAGAATGTTCTTTCCTACGCACAAAAACTCGAGTATCTACTACCACAATATCGGAACTTTTCTTTCTCATTGAAAGAGAAAGAGTTGAATGTAGGTAGAACCTTCGGAAAATTGCCTTATCCGACTCGCAATGTTCAAACACTTTGTGAAGCTCTGTTAGCTGATGGTCTTGCTAAAGCATTTCCTAGCAATATGATGGTAGTTACGGAACGTGAGCAAAAAGAAAGCTTATTGCATCAAGCATCATGGCACCACACAAGTGATGATTTTGGTGAACATGCCACAGTTAGAGGGAGTAGCTTTGTAACTGATTTAGAGAAATACAATCTTGCATTTAGATATGAGTTTACAGCACCTTTTATAGAATATTGCAACCGTTGCTATGGTGTTAAGAATGTTTTTAATTGGATGCATTATACAATCCCACAGTGTTATATGCATGTCAGTGATTATTATAATCCACCACATAACCTCACACTGGAGAATCGAGACAACCCCCCCGAAGGGCCTAGTTCATACAGGGGTCATATGGGAGGGATTGAAGGACTGCAACAAAAACTCTGGACAAGTATTTCATGTGCTCAAATTTCTTTAGTTGAAATTAAGACTGGTTTTAAGTTACGCTCAGCTGTGATGGGTGACAATCAGTGCATTACTGTTTTATCAGTCTTCCCCTTAGAGACTGACGCAGACGAGCAGGAACAGAGCGCCGAAGACAATGCAGCGAGGGTGGCCGCCAGCCTAGCAAAAGTTACAAGTGCCTGTGGAATCTTTTTAAAACCTGATGAAACATTTGTACATTCAGGTTTTATCTATTTTGGAAAAAAACAATATTTGAATGGGGTCCAATTGCCTCAGTCCCTTAAAACGGCTACAAGAATGGCACCATTGTCTGATGCAATTTTTGATGATCTTCAAGGGACCCTGGCTAGTATAGGCACTGCTTTTGAGCGATCCATCTCTGAGACACGACATATCTTTCCTTGCAGGATAACCGCAGCTTTCCATACGTTTTTTTCGGTGAGAATCTTGCAATATCATCATCTCGGGTTCAATAAAGGTTTTGACCTTGGACAGTTAACACTCGGCAAACCTCTGGATTTCGGAACAATATCATTGGCACTAGCGGTACCGCAGGTGCTTGGAGGGTTATCCTTCTTGAATCCTGAGAAATGTTTCTACCGGAATCTAGGAGATCCAGTTACCTCAGGCTTATTCCAGTTAAAAACTTATCTCCGAATGATTGAGATGGATGATTTATTCTTACCTTTAATTGCGAAGAACCCTGGGAACTGCACTGCCATTGACTTTGTGCTAAATCCTAGCGGATTAAATGTCCCTGGGTCGCAAGACTTAACTTCATTTCTGCGCCAGATTGTACGCAGGACCATCACCCTAAGTGCGAAAAACAAACTTATTAATACCTTATTTCATGCGTCAGCTGACTTCGAAGACGAAATGGTTTGTAAATGGCTATTATCATCAACTCCTGTTATGAGTCGTTTTGCGGCCGATATCTTTTCACGCACGCCGAGCGGGAAGCGATTGCAAATTCTAGGATACCTGGAAGGAACACGCACATTATTAGCCTCTAAGATCATCAACAATAATACAGAGACACCGGTTTTGGACAGACTGAGGAAAATAACATTGCAAAGGTGGAGCCTATGGTTTAGTTATCTTGATCATTGTGATAATATCCTGGCGGAGGCTTTAACCCAAATAACTTGCACAGTTGATTTAGCACAGATTCTGAGGGAATATTCATGGGCTCATATTTTAGAGGGAAGACCTCTTATTGGAGCCACACTCCCATGTATGATTGAGCAATTCAAAGTGTTTTGGCTGAAACCCTACGAACAATGTCCGCAGT----------------------------------------------GTTCAAATGCAAAGCAACCAGGTG------------------GGAAACCATTCGTGTCAGT--GGCAGTCAAGAAACATATTGTTAGTGCATGGCCGAACGCATCCCGAATAAGCTGGACTATCGGGGATGGAATCCCATACATTGGATCAAGGACAGAAGATAAGATAGGACAACCTGCTATTAAACCAAAATGTCCTTCCGCAGCCTTAAGAGAGGCCATTGAATTGGCGTCCCGTTTAACATGGGTAACTCAAGGCAGTTCGAACAGTGACTTGCTAATAAAACCATTTTTGGAAGCACGAGTAAATTTAAGTGTTCAAGAAATACTTCAAATGACCCCTTCACATTACTCAGGAAATATTGTTCACAGGTACAACGATCAATACAGTCCTCATTCTTTCATGGCCAATCGTATGAGTAATTCAGCAACGCGATTGATTGTTTCTACAAACACTTTAGGTGAGTTTTCAGGAGGTGGCCAGTCTGCACGCGACAGCAATATTATTTTCCAGAATGTTATAAATTATGCAGTTGCACTGTTCGATATTAAATTTAGAAACACTGAGGCTACAGATATCCAATATAATCGTGCTCACCTTCATCTAACTAAGTGTTGCACCCGGGAAGTACCAGCTCAGTATTTAACATACACATCTACATTGGATTTAGATTTAACAAGATACCGAGAAAACGAATTGATTTATGACAGTAATCCTCTAAAAGGAGGACTCAATTGCAATATCTCATTCGATAATCCATTTTTCCAAGGTAAACGGCTGAACATTATAGAAGATGATCTTATTCGACTGCCTCACTTATCTGGATGGGAGCTAGCCAAGACCATCATGCAATCAATTATTTCAGATAGCAACAATTCATCTACAGACCCAATTAGCAGTGGAGAAACAAGATCATTCACTACCCATTTCTTAACTTATCCCAAGATAGGACTTCTGTACAGTTTTGGGGC---------CTTTGTAAGTTATTATCTTGGCAATACAATTCTTCGGACTAAGAAATTAACACTTGACAATT----TTTTATATTACTTAACTACTCAAATTCATAATCTACCACATCGCTCATTGCGAATACTTAAGCCAACATTCAAACATGCAAGCGTTATGTCACGGTTAATGAGTATTGATCCTCATTTTTCTATTTACATAGGCGGTGCTGCAGGTGACAGAGGACTCTCAGATGCGGCCAGGTTATTTTTGAGAACGTCCATTTCATCTTTTCTTACATTTGTAAA-----AGAATGGATAATTAATCGCGGAACAATTGTCCCTTTATGGATAGTATATCCGCTAGAGGGTCAAAACCCAACACCTGTGAATAATTTTCTCTATCAGATCG----TAGAACTGCTGGTGCATGATTCATCAAG------ACAACAGGCTTTTAAAACTACCATAAGTGATCATGTACATCCTCACGACAATCTTGTTTACACATGTAAGAGTACAGCCAGCAATTTCTTCCATGCATCATTGGCGTACTGGAGGAGCAGA---------------------------------CACAGAAACAGCAACCG-------AAAATACTTGGCAAGAGACTCTTCAACTGGATCAAGCA---------CAAACAACAGTGATGGTCATATTGAGAGAAGTCAAGAAC---------------AAACCACCAGAGATCCACATGATGGCACTGAACGGAATCTAGT-------------------------------------------------------------------------------------------CCTACAAATGAGCCATGAAATAAAAAGAACGACAATTC-CACAAGAAAACACGCACCAG--------------------------------------------GGTCCGTCGTTCCAGTCCTTTCTAAGTGACTCTGCTTGTGGTACAGCAAATCCAAAACTAA-----------------ATTTCGATCGATCGAGACACAATGTGAAATTTCAG--------------------------------------------------GATCATAACTCGGCATCCAAGAGGGAAGGTCATCAAATA-----------------------------------------------ATCTCACACCGTCTA------------------------------GTCCTACCTTTCTTTACATTATCTCAAGGGACACGCCAATTAACGTCATCCAATGAGTCACAAACCCAAGACGAGATATCAAAGTACTTACGGCAATTGA------------GATCCGTCATTGATACCACAGTTTATTGTAGATTTACCGGTATAGTCTCGTCCATGCATTACAAACTTGATGAGGTCCTTTGGGAAATAGAGAGTTTCAAGTCGGCTGTGACGCTAGCAGAGGGAGAAGGTGCTGGTGCCTTACTATTGATTCAGAAATACCAAGTTAAGACCTTATTTTTCAACACGCTAGCTACTGAGTCCAGTATAGAGTCAGAAATAGTATCAGGAATGACTACTCCTAGGATGCTTCTACCTGTT---ATGTCAAAATTCCATAATGACCAAATTGAGATTATTCTTAACAACTCAGCAAGCCAAATAACAGACATAACAAATCCTACTTGGTTTAAAGACCAAAGAGCAAGGCTACCTAAGCAAGTCGAGGTTATAACCATGGATGCAGAGACAACAGAGAATATAAACAGATCGAAATTGTACGAAGCTGTATATAAATTGATCTTACACCATATTGATCCTAGCGTATTGAAAGCAGTGGTCCTTAAAGTCTTTCTAAGTGATACTGAGGGTATGTTATGGCTAAATGATAATTTAGCCCCGTTTTTTGCCACTGGTTATTTAATTAAGCCAATAACGTCAAGTGCTAGATCTAGTGAGTGGTATCTTTGTC-----TGACGAACTTCTTATCAACTACACGTAAGATGCCACACC----------AAAACCATCTCAGTTGTAAACAGGTAATACTTACGGCATTGCAACTGCAAATTCAACGAAGCCCATACTGGCTAAGTCATTTAACTCAGTATGCTGACTGTGAGTTACATTTAAGTTATATCCGCCTTGGTTTTCCATCATTAGAGAAAGTACTATACCACAGGTATAACCTCGTCGA-TTCAAAAAGAGGTCCACTAGTCTCTATCACTCAGCACTTAGCACATCTTAGAGCAGAGA-----TTCGAGAATTAACTAATGA-TTATAATCAACAGCGACAAAGTCGGACTCAAACATATCACTTTATTCGTACTGCAAAAGGACGAATCACAAAACTAGTCAATGATTATTTAAAATTCTTTCTTATTGTGCAAGCATTAAAACATAATGGGACATGGCAAGCTGAGTTTAAGAAATTACCAGAGTTGATTAGTGTGTGCAATAGGTTCTACCATATTAGAGATTGCAATTGTGAAGAACGTTTCTTAGTTCAAACCTTATATTTACATAGAATGCAGGATTCTGAAGTTAAGCTTATCGAAAGGCTGACAGGGCTTCTGAGTTTATTTCCGGATGGTCTC---TACAGGTTTGATTGA------------
>Ebola_virus_Mayinga,_Zaire,_1976_AF086833.2
---ATGGCTACACAACATACCCAATACCCAGACGCTAGGTTATCATCACCAATTGTATTGGACCAATGTGACCTAGTCACTAGAGCTTGCGGGTTATATTCATCATACTCCCTTAATCCGCAACTACGCAACTGTAAACTCCCGAAACATATCTACCGTTTGAAATACGATGTAACTGTTACCAAGTTCTTGAGTGATGTACCAGTGGCGACATTGCCCATAGATTTCATAGTCCCAGTTCTTCTCAAGGCACTGTCAGGCAATGGATTCTGTCCTGTTGAGCCGCGGTGCCAACAGTTCTTAGATGAAATCATTAAGTACACAATGCAAGATGCTCTCTTCTTGAAATATTATCTCAAAAATGTGGGTGC------TCAAGAAGACTGTGTTGATGAACACTTTCAAGAGAAAATCTTATCTTCAATTC------AGGGCAATGAATTTTTACATCAAATGTTTTTCTGGTATGATCTGGCTATTTTAACTCGAAGGGGTAGATTAAATCGAGGAAACTCTAGATCAACATGGTTTGTTCATGATGATTTAATAGACATCTTAGGCTATGGGGACTATGTTTTTTGGAAGATCCCAATTTCAATGTTACCACTGAACACACAAGGAATCCCCCATGCTG---------CTATGGACTGGTATCAGGCATCAGTATTCAAAGAAGCGGTTCAAGGGCATACACACATTGTTTCTGTTTCTACTGCCGACGTCTTGATAATGTGCAAAGATTTAATTACATGTCGATTCAACACAACTCTAATCTCAAAAATAGCAGAGATTGAGGATCCAGTTTGTTCTGATTATCCCAATTTTAAGATTGTGTCTATGCTTTACCAGAGCGGAGATTACTTACTCTCCATATTAGGGTCTGATGGGTATAAAATTATTAAGTTCCTCGAACCATTGTGCTTGGCCAAAATTCAATTATGCTCAAAGTACACTGAGAGGAAGGGCCGATTCTTAACACAAATGCATTTAGCTGTAAATCACACCCTAGAAGAAATTACAGAAATGCGTGCACTAAAGCCTTCACAGGCTCAAAAGATCCGTGAATTCCATAGAACATTGATAAGGCTGGAGATGACGCCACAACAACTTTGTGAGCTATTTTCCATTCAAAAACACTGGGGGCATCCTGTGCTACATAGTGAAACAGCAATCCAAAAAGTTAAAAAACATGCTACGGTGCTAAAAGCATTACGCCCTATAGTGATTTTCGAGACATACTGTGTTTTTAAATATAGTATTGCCAAACATTATTTTGATAGTCAAGGATCTTGGTACAGTGTTACTTCAGATAGGAATCTAACACCGGGTCTTAATTCTTATATCAAAAGAAATCAATTCCCTCCGTTGCCAATGATTAAAGAACTACTATGGGAATTTTACCACCTTGACCACCCTCCACTTTTCTCAACCAAAATTATTAGTGACTTAAGTATTTTTATAAAAGACAGAGCTACCGCAGTAGAAAGGACATGCTGGGATGCAGTATTCGAGCCTAATGTTCTAGGATATAATCCACCTCACAAATTTAGTACTAAACGTGTACCGGAACAATTTTTAGAGCAAGAAAACTTTTCTATTGAGAATGTTCTTTCCTACGCACAAAAACTCGAGTATCTACTACCACAATATCGGAACTTTTCTTTCTCATTGAAAGAGAAAGAGTTGAATGTAGGTAGAACCTTCGGAAAATTGCCTTATCCGACTCGCAATGTTCAAACACTTTGTGAAGCTCTGTTAGCTGATGGTCTTGCTAAAGCATTTCCTAGCAATATGATGGTAGTTACGGAACGTGAGCAAAAAGAAAGCTTATTGCATCAAGCATCATGGCACCACACAAGTGATGATTTTGGTGAACATGCCACAGTTAGAGGGAGTAGCTTTGTAACTGATTTAGAGAAATACAATCTTGCATTTAGATATGAGTTTACAGCACCTTTTATAGAATATTGCAACCGTTGCTATGGTGTTAAGAATGTTTTTAATTGGATGCATTATACAATCCCACAGTGTTATATGCATGTCAGTGATTATTATAATCCACCACATAACCTCACACTGGAGAATCGAGACAACCCCCCCGAAGGGCCTAGTTCATACAGGGGTCATATGGGAGGGATTGAAGGACTGCAACAAAAACTCTGGACAAGTATTTCATGTGCTCAAATTTCTTTAGTTGAAATTAAGACTGGTTTTAAGTTACGCTCAGCTGTGATGGGTGACAATCAGTGCATTACTGTTTTATCAGTCTTCCCCTTAGAGACTGACGCAGACGAGCAGGAACAGAGCGCCGAAGACAATGCAGCGAGGGTGGCCGCCAGCCTAGCAAAAGTTACAAGTGCCTGTGGAATCTTTTTAAAACCTGATGAAACATTTGTACATTCAGGTTTTATCTATTTTGGAAAAAAACAATATTTGAATGGGGTCCAATTGCCTCAGTCCCTTAAAACGGCTACAAGAATGGCACCATTGTCTGATGCAATTTTTGATGATCTTCAAGGGACCCTGGCTAGTATAGGCACTGCTTTTGAGCGATCCATCTCTGAGACACGACATATCTTTCCTTGCAGGATAACCGCAGCTTTCCATACGTTTTTTTCGGTGAGAATCTTGCAATATCATCATCTCGGGTTCAATAAAGGTTTTGACCTTGGACAGTTAACACTCGGCAAACCTCTGGATTTCGGAACAATATCATTGGCACTAGCGGTACCGCAGGTGCTTGGAGGGTTATCCTTCTTGAATCCTGAGAAATGTTTCTACCGGAATCTAGGAGATCCAGTTACCTCAGGCTTATTCCAGTTAAAAACTTATCTCCGAATGATTGAGATGGATGATTTATTCTTACCTTTAATTGCGAAGAACCCTGGGAACTGCACTGCCATTGACTTTGTGCTAAATCCTAGCGGATTAAATGTCCCTGGGTCGCAAGACTTAACTTCATTTCTGCGCCAGATTGTACGCAGGACCATCACCCTAAGTGCGAAAAACAAACTTATTAATACCTTATTTCATGCGTCAGCTGACTTCGAAGACGAAATGGTTTGTAAATGGCTATTATCATCAACTCCTGTTATGAGTCGTTTTGCGGCCGATATCTTTTCACGCACGCCGAGCGGGAAGCGATTGCAAATTCTAGGATACCTGGAAGGAACACGCACATTATTAGCCTCTAAGATCATCAACAATAATACAGAGACACCGGTTTTGGACAGACTGAGGAAAATAACATTGCAAAGGTGGAGCCTATGGTTTAGTTATCTTGATCATTGTGATAATATCCTGGCGGAGGCTTTAACCCAAATAACTTGCACAGTTGATTTAGCACAGATTCTGAGGGAATATTCATGGGCTCATATTTTAGAGGGAAGACCTCTTATTGGAGCCACACTCCCATGTATGATTGAGCAATTCAAAGTGTTTTGGCTGAAACCCTACGAACAATGTCCGCAGT----------------------------------------------GTTCAAATGCAAAGCAACCAGGTG------------------GGAAACCATTCGTGTCAGT--GGCAGTCAAGAAACATATTGTTAGTGCATGGCCGAACGCATCCCGAATAAGCTGGACTATCGGGGATGGAATCCCATACATTGGATCAAGGACAGAAGATAAGATAGGACAACCTGCTATTAAACCAAAATGTCCTTCCGCAGCCTTAAGAGAGGCCATTGAATTGGCGTCCCGTTTAACATGGGTAACTCAAGGCAGTTCGAACAGTGACTTGCTAATAAAACCATTTTTGGAAGCACGAGTAAATTTAAGTGTTCAAGAAATACTTCAAATGACCCCTTCACATTACTCAGGAAATATTGTTCACAGGTACAACGATCAATACAGTCCTCATTCTTTCATGGCCAATCGTATGAGTAATTCAGCAACGCGATTGATTGTTTCTACAAACACTTTAGGTGAGTTTTCAGGAGGTGGCCAGTCTGCACGCGACAGCAATATTATTTTCCAGAATGTTATAAATTATGCAGTTGCACTGTTCGATATTAAATTTAGAAACACTGAGGCTACAGATATCCAATATAATCGTGCTCACCTTCATCTAACTAAGTGTTGCACCCGGGAAGTACCAGCTCAGTATTTAACATACACATCTACATTGGATTTAGATTTAACAAGATACCGAGAAAACGAATTGATTTATGACAGTAATCCTCTAAAAGGAGGACTCAATTGCAATATCTCATTCGATAATCCATTTTTCCAAGGTAAACGGCTGAACATTATAGAAGATGATCTTATTCGACTGCCTCACTTATCTGGATGGGAGCTAGCCAAGACCATCATGCAATCAATTATTTCAGATAGCAACAATTCATCTACAGACCCAATTAGCAGTGGAGAAACAAGATCATTCACTACCCATTTCTTAACTTATCCCAAGATAGGACTTCTGTACAGTTTTGGGGC---------CTTTGTAAGTTATTATCTTGGCAATACAATTCTTCGGACTAAGAAATTAACACTTGACAATT----TTTTATATTACTTAACTACTCAAATTCATAATCTACCACATCGCTCATTGCGAATACTTAAGCCAACATTCAAACATGCAAGCGTTATGTCACGGTTAATGAGTATTGATCCTCATTTTTCTATTTACATAGGCGGTGCTGCAGGTGACAGAGGACTCTCAGATGCGGCCAGGTTATTTTTGAGAACGTCCATTTCATCTTTTCTTACATTTGTAAA-----AGAATGGATAATTAATCGCGGAACAATTGTCCCTTTATGGATAGTATATCCGCTAGAGGGTCAAAACCCAACACCTGTGAATAATTTTCTCTATCAGATCG----TAGAACTGCTGGTGCATGATTCATCAAG------ACAACAGGCTTTTAAAACTACCATAAGTGATCATGTACATCCTCACGACAATCTTGTTTACACATGTAAGAGTACAGCCAGCAATTTCTTCCATGCATCATTGGCGTACTGGAGGAGCAGA---------------------------------CACAGAAACAGCAACCG-------AAAATACTTGGCAAGAGACTCTTCAACTGGATCAAGCA---------CAAACAACAGTGATGGTCATATTGAGAGAAGTCAAGAAC---------------AAACCACCAGAGATCCACATGATGGCACTGAACGGAATCTAGT-------------------------------------------------------------------------------------------CCTACAAATGAGCCATGAAATAAAAAGAACGACAATTC-CACAAGAAAACACGCACCAG--------------------------------------------GGTCCGTCGTTCCAGTCCTTTCTAAGTGACTCTGCTTGTGGTACAGCAAATCCAAAACTAA-----------------ATTTCGATCGATCGAGACACAATGTGAAATTTCAG--------------------------------------------------GATCATAACTCGGCATCCAAGAGGGAAGGTCATCAAATA-----------------------------------------------ATCTCACACCGTCTA------------------------------GTCCTACCTTTCTTTACATTATCTCAAGGGACACGCCAATTAACGTCATCCAATGAGTCACAAACCCAAGACGAGATATCAAAGTACTTACGGCAATTGA------------GATCCGTCATTGATACCACAGTTTATTGTAGATTTACCGGTATAGTCTCGTCCATGCATTACAAACTTGATGAGGTCCTTTGGGAAATAGAGAGTTTCAAGTCGGCTGTGACGCTAGCAGAGGGAGAAGGTGCTGGTGCCTTACTATTGATTCAGAAATACCAAGTTAAGACCTTATTTTTCAACACGCTAGCTACTGAGTCCAGTATAGAGTCAGAAATAGTATCAGGAATGACTACTCCTAGGATGCTTCTACCTGTT---ATGTCAAAATTCCATAATGACCAAATTGAGATTATTCTTAACAACTCAGCAAGCCAAATAACAGACATAACAAATCCTACTTGGTTTAAAGACCAAAGAGCAAGGCTACCTAAGCAAGTCGAGGTTATAACCATGGATGCAGAGACAACAGAGAATATAAACAGATCGAAATTGTACGAAGCTGTATATAAATTGATCTTACACCATATTGATCCTAGCGTATTGAAAGCAGTGGTCCTTAAAGTCTTTCTAAGTGATACTGAGGGTATGTTATGGCTAAATGATAATTTAGCCCCGTTTTTTGCCACTGGTTATTTAATTAAGCCAATAACGTCAAGTGCTAGATCTAGTGAGTGGTATCTTTGTC-----TGACGAACTTCTTATCAACTACACGTAAGATGCCACACC----------AAAACCATCTCAGTTGTAAACAGGTAATACTTACGGCATTGCAACTGCAAATTCAACGAAGCCCATACTGGCTAAGTCATTTAACTCAGTATGCTGACTGTGAGTTACATTTAAGTTATATCCGCCTTGGTTTTCCATCATTAGAGAAAGTACTATACCACAGGTATAACCTCGTCGA-TTCAAAAAGAGGTCCACTAGTCTCTATCACTCAGCACTTAGCACATCTTAGAGCAGAGA-----TTCGAGAATTAACTAATGA-TTATAATCAACAGCGACAAAGTCGGACTCAAACATATCACTTTATTCGTACTGCAAAAGGACGAATCACAAAACTAGTCAATGATTATTTAAAATTCTTTCTTATTGTGCAAGCATTAAAACATAATGGGACATGGCAAGCTGAGTTTAAGAAATTACCAGAGTTGATTAGTGTGTGCAATAGGTTCTACCATATTAGAGATTGCAATTGTGAAGAACGTTTCTTAGTTCAAACCTTATATTTACATAGAATGCAGGATTCTGAAGTTAAGCTTATCGAAAGGCTGACAGGGCTTCTGAGTTTATTTCCGGATGGTCTC---TACAGGTTTGATTGA------------
>Ebola_virus_Zaire_(1995)_AY354458.1
---ATGGCTACACAACATACCCAATACCCGGACGCTAGGTTATCATCACCAATTGTATTGGACCAATGTGACCTAGTCACTAGAGCTTGCGGGTTATATTCATCATACTCCCTTAATCCGCAACTACGCAACTGTAAACTCCCGAAACATATCTACCGTTTGAAATACGATGTAACTGTTACCAAGTTCTTGAGTGATGTACCAGTGGCGACATTGCCCATAGATTTCATAGTCCCAATTCTTCTCAAGGCACTGTCAGGCAATGGGTTCTGTCCTGTTGAGCCGCGGTGCCAACAGTTCTTAGATGAAATCATTAAGTACACAATGCAAGATGCTCTCTTCTTGAAATATTATCTCAAAAATGTGGGTGC------TCAAGAAGACTGTGTTGATGACCACTTTCAAGAGAAAATCTTATCTTCAATTC------AGGGCAATGAATTTTTACATCAAATGTTTTTCTGGTATGATCTGGCTATTTTAACTCGAAGGGGTAGATTAAATCGAGGAAACTCTAGATCAACATGGTTTGTTCATGATGATTTAATAGACATCTTAGGTTATGGGGACTATGTTTTTTGGAAGATCCCAATTTCAATGTTACCACTGAACACACAAGGAATCCCCCATGCTG---------CTATGGACTGGTATCAGGCATCAGTATTCAAAGAAGCGGTTCAAGGGCATACACACATTGTTTCTGTTTCTACTGCCGACGTCTTGATAATGTGCAAAGATTTAATTACATGTCGATTCAACACAACTCTAATCTCAAAAATAGCAGAGATTGAGGATCCAGTTTGTTCTGATTATCCCAATTTTAAGATTGTGTCTATGCTTTACCAGAGCGGAGATTACTTACTCTCCATATTAGGGTCTGATGGGTATAAAATTATTAAGTTCCTCGAACCATTGTGCTTGGCCAAAATTCAATTATGCTCAAAGTACACCGAGAGGAAGGGCCGATTCTTAACACAAATGCATTTAGCTGTAAATCACACCCTAGAAGAAATTACAGAAATGCGTGCACTAAAGCCTTCACAGGCTCAAAAGATCCGTGAATTCCATAGAACATTGATAAGGCTGGAGATGACGCCACAACAGCTTTGTGAGCTATTTTCCATTCAAAAACACTGGGGGCATCCTGTGCTACATAGTGAAACAGCAATCCAAAAAGTTAAAAAACATGCTACGGTGCTAAAAGCATTACGCCCTATAGTGATTTTCGAGACATACTGTGTTTTTAAATATAGTATTGCCAAACATTATTTTGATAGTCAAGGGTCTTGGTACAGTGTTACTTCAGATAGGAATCTAACACCAGGTCTTAATTCTTATATCAAAAGAAATCAATTCCCTCCGTTGCCAATGATTAAAGAACTACTATGGGAATTTTACCACCTTGACCATCCTCCACTTTTCTCAACCAAAATTATTAGTGACTTAAGTATTTTTATAAAAGACAGAGCTACTGCAGTAGAAAGGACATGCTGGGATGCAGTATTCGAGCCTAATGTTCTAGGATATAATCCACCTCACAAATTTAGTACTAAACGTGTACCGGAACAATTTTTAGAGCAAGAAAACTTTTCTATTGAGAATGTTCTTTCCTACGCGCAAAAACTCGAGTATCTACTACCACAATATCGGAACTTTTCTTTCTCATTGAAAGAGAAAGAGTTGAATGTAGGTAGAACCTTCGGAAAATTGCCTTATCCGACTCGCAATGTTCAAACACTTTGTGAAGCTCTGTTAGCTGATGGTCTTGCTAAAGCATTTCCTAGCAATATGATGGTAGTTACGGAACGTGAGCAAAAAGAAAGCTTATTGCATCAAGCATCATGGCACCACACAAGTGATGATTTTGGTGAACATGCCACAGTTAGAGGGAGTAGCTTTGTAACTGATTTAGAGAAATACAATCTTGCATTTAGATATGAGTTTACAGCACCTTTTATAGAATATTGCAACCGTTGCTATGGTGTTAAGAATGTTTTTAATTGGATGCATTATACAATCCCACAGTGTTATATGCATGTCAGTGATTATTATAATCCACCACATAACCTCACACTGGAAAATCGAGACAACCCCCCCGAAGGGCCTAGTTCATACAGGGGTCATATGGGAGGGATTGAAGGACTGCAACAAAAACTCTGGACAAGTATTTCATGTGCTCAAATTTCTTTAGTTGAAATTAAGACTGGTTTTAAGTTACGCTCAGCTGTGATGGGTGACAATCAGTGCATTACCGTTTTATCAGTCTTCCCCTTAGAGACTGACGCAGACGAGCAGGAACAGAGCGCCGAAGACAATGCAGCGAGGGTGGCCGCTAGCCTAGCAAAAGTTACAAGTGCCTGTGGAATCTTTTTAAAACCTGATGAAACATTTGTACATTCAGGTTTTATCTATTTTGGAAAAAAACAATATTTGAATGGGGTCCAATTGCCTCAGTCCCTTAAAACGGCTACAAGAATGGCACCATTGTCTGATGCAATTTTTGATGATCTTCAAGGGACCCTAGCTAGTATAGGCACTGCTTTTGAGCGATCCATCTCTGAGACACGACATATCTTTCCTTGCAGGATAACCGCAGCTTTCCATACGTTTTTTTCGGTGAGAATCTTGCAATATCATCATCTCGGGTTCAATAAAGGTTTTGACCTTGGACAGTTAACACTCGGTAAACCTCTGGATTTCGGAACAATATCATTGGCACTAGCGGTACCGCAGGTGCTTGGAGGATTATCCTTCTTGAATCCTGAGAAATGTTTCTACCGGAATCTAGGAGATCCAGTTACCTCAGGTTTATTCCAGTTAAAAACTTATCTCCGAATGATTGAGATGGATGATTTATTCTTACCTTTAATTGCAAAGAACCCTGGGAACTGCACTGCCATTGACTTTGTGCTAAATCCTAGCGGATTAAATGTCCCTGGGTCGCAAGACTTAACTTCATTTCTGCGCCAGATTGTACGCAGGACCATCACCCTAAGTGCGAAAAACAAACTTATTAATACCTTATTTCATGCGTCAGCTGACTTCGAAGACGAAATGGTTTGTAAATGGCTATTATCATCAACTCCTGTTATGAGTCGTTTTGCGGCCGATATCTTTTCACGCACGCCGAGCGGGAAGCGATTGCAAATTCTAGGATACCTGGAAGGAACACGCACATTATTAGCCTCTAGGATCATCAACAATAATACAGAGACACCGGTTTTGGACAGACTGAGGAAAATAACATTGCAAAGGTGGAGTCTGTGGTTTAGTTATCTTGATCATTGTGATAATATCCTGGCGGAGGCTTTAACCCAAATAACTTGCACAGTTGATTTAGCACAGATCCTGAGGGAATATTCATGGGCTCATATTTTAGAGGGAAGACCTCTTATTGGAGCCACACTCCCATGTATGATTGAGCAATTCAAAGTGTTTTGGCTGAAACCCTACGAACAATGTCCGCAGT----------------------------------------------GTTCAAATGCAAAGCAACCAGGTG------------------GGAAACCATTCGTGTCAGT--GGCAGTCAAGAAACATATTGTTAGTGCATGGCCTAACGCATCCCGACTAAGCTGGACTATCGGGGATGGAATCCCTTACATTGGATCAAGGACAGAAGATAAGATAGGACAACCTGCTATTAAACCAAAATGTCCTTCCGCAGCCTTAAGAGAGGCCATTGAATTGGCGTCCCGTTTAACATGGGTAACTCAAGGCAGTTCGAACAGTGACTTGCTAATAAAGCCATTTTTGGAAGCACGAGTAAATTTAAGTGTTCAAGAAATACTTCAAATGACCCCTTCACATTACTCAGGAAATATTGTTCACAGGTACAACGATCAATACAGTCCTCATTCTTTCATGGCCAATCGTATGAGTAATTCAGCAACGCGATTGATTGTTTCTACAAACACTTTAGGTGAGTTTTCAGGAGGTGGCCAGTCTGCACGCGACAGCAATATTATTTTCCAGAATGTTATAAATTATGCAGTTGCACTGTTCGATATTAAATTTAGAAACACTGAGGCTACAGATATCCAATATAATCGTGCTCACCTTCATCTAACTAAGTGTTGCACCCGGGAAGTACCAGCTCAGTATTTAACATACACATCTACATTGGATTTAGATTTAACAAGATACCGAGAAAACGAATTGATTTATGACAATAATCCTCTAAAAGGAGGACTCAATTGCAATATCTCATTCGATAACCCATTTTTCCAAGGTAAACAGCTGAACATTATAGAAGATGATCTTATTCGACTGCCTCACTTATCTGGATGGGAGCTAGCCAAGACCATCATGCAATCAATTATTTCAGATAGCAACAATTCATCTACAGACCCAATTAGCAGTGGAGAAACAAGATCATTCACTACCCATTTCTTAACTTATCCCAAGATAGGACTTCTGTACAGTTTTGGGGC---------CTTTGTAAGTTATTATCTTGGCAATACAATTCTTCGGACTAAGAAATTGACACTTGACAATT----TTTTATATTACTTAACTACCCAAATTCATAATCTACCACATCGCTCATTGCGAATACTTAAGCCAACATTCAAACATGCAAGCGTTATGTCACGGTTAATGAGTATTGATCCTCATTTTTCTATTTACATAGGCGGTGCTGCAGGTGACAGAGGACTCTCAGATGCGGCCAGGTTATTTTTGAGAACGTCTATTTCATCTTTTCTTACATTTGTAAA-----AGAATGGATAATTAATCGCGGAACAATTGTCCCTTTATGGATAGTATATCCGCTAGAGGGTCAAAACCCAACACCTGTTAATAATTTTCTCTATCAGATCG----TAGAACTGCTGGTGCATGATTCATCAAG------ACAACAGGCTTTAAAAACTACCATAAGTGATCATGTACATCCTCACGACAATCTTGTTTACACATGTAAGAGTACAGCCAGCAATTTCTTCCATGCATCATTGGCGTACTGGAGGAGCAGG---------------------------------CACAGAAACAGCAACCG-------AAAATACTTGGCAAGAGACTCTTCAACTAGATCAAGCA---------CAAACAACAGTGATGGTCATATTGAGAGAAGTCAAGAAC---------------AAACCACCAGAGATCCACATGATGGCACTGAACGGAATCTAGT-------------------------------------------------------------------------------------------TCTACAAATGAGCCATGAAATAAAAAGAACGACAATTC-CACAAGAAAACACGCACCAG--------------------------------------------GGTCCGTCGTTCCAGTCCTTTCTAAGTTACTCTGCTTGTGGTACAGCAAATCCAAAACTAA-----------------ATTTCGATCGATCGAGACACAATGTGAAATCTCAG--------------------------------------------------GATCATAACTCGGCATCCAAGAGGGAAGGTCATCAAATA-----------------------------------------------ATCTCACACCGTCTA------------------------------GTCCTACCTTTCTTTACATTATCTCAAGGGACACGCCAATTAACGTCATCTAATGAGTCACAGACCCAAGACGAGATATCAAAGTACTTACGGCAATTGA------------GATCCGTCATTGATACCACAGTTTATTGTAGGTTTACCGGTATAGTCTCGTCCATGCATTACAAACTTGATGAGGTCCTTTGGGAAATAGAGAGTTTTAAGTCGGCTGTGACGCTAGCAGAGGGAGAAGGTGCTGGTGCCTTACTATTGATTCAGAAATACCAAGTTAAGACCTTATTTTTCAACACGCTAGCTACTGAGTCCAGTATAGAGTCAGAAATAGTATCAGGAATGACTACTCCTAGGATGCTTCTACCTGTT---ATGTCAAAATTCCATAATGACCAAATTGAGATTATTCTTAACAACTCAGCAAGCCAAATAACAGACATAACAAATCCTACTTGGTTTAAAGACCAAAGAGCAAGGCTACCTAAGCAAGTCGAGGTTATAACCATGGATGCAGAGACGACAGAGAATATAAACAGATCGAAATTGTACGAAGCTGTATATAAACTGATCTTACACCATATTGATCCCAGCGTATTGAAAGCAGTGGTCCTTAAAGTCTTCCTAAGTGATACTGAGGGTATGTTATGGCTAAATGATAATTTAGCCCCGTTTTTTGCCACTGGTTATTTAATTAAGCCAATAACGTCAAGTGCTAGATCTAGTGAGTGGTATCTTTGTC-----TGACGAACTTCTTATCAACTACACGAAAGATGCCACACC----------AAAACCATCTCAGTTGTAAACAGGTAATACTTACGGCATTGCAACTGCAAATTCAACGGAGCCCATACTGGCTAAGTCATTTAACTCAGTATGCTGACTGTGATTTACATTTAAGTTATATCCGCCTTGGTTTTCCATCATTAGAGAAAGTACTATACCACAGGTATAACCTCGTCGA-TTCAAAAAGAGGTCCACTAGTCTCTATCACTCAGCACTTAGCACATCTTAGAGCAGAGA-----TTCGAGAATTAACTAATGA-TTATAATCAACAGCGACAAAGTCGAACTCAAACATATCACTTTATTCGTACTGCAAAAGGACGAATCACAAAACTAGTCAATGATTATTTAAAATTCTTTCTTATTGTGCAAGCATTAAAACATAATGGGACATGGCAAGCTGAGTTTAAGAAATTACCAGAGTTGATTAGTGTGTGCAATAGGTTCTACCATATTAGAGATTGCAATTGTGAAGAACGTTTCTTAGTTCAAACCTTATATTTACATAGAATGCAGGATTCTGAAGTTAAGCTTATCGAAAGGCTGACAGGGCTTCTGAGTTTATTTCCGGATGGTCTC---TACAGGTTTGATTGA------------
>Bundibugyo_ebolavirus_NC_014373.1
---ATGGCAACTCAACATACACAATATCCAGATGCAAGATTATCTTCACCCATTGTCTTAGATCAATGTGATCTTGTCACCCGTGCTTGCGGTCTGTATTCTTCATACTCATTAAATCCTCAGTTGAAAAATTGTAGACTACCAAAACATATTTACCGCCTCAAATTTGATGCTACGGTTACAAAATTTTTAAGCGATGTTCCAATAGTTACATTGCCGATAGATTACTTGACCCCTTTACTTTTACGAACTTTATCCGGGGAGGGCTTATGCCCTGTCGAACCAAAGTGCAGCCAATTCTTAGATGAAATAGTAAGTTATGTTTTGCAGGATGCACGTTTTTTAAGATACTATTTTAGGCATGTTGGAGT------ACACGATGACAATGTTGGAAAAAATTTTGAGCCAAAGATTAAGGCTTTGATTT------ATGATAATGAATTTCTGCAACAATTGTTTTATTGGTACGATTTAGCAATCCTAACGCGTAGAGGGCGCCTGAATCGAGGGAATAACCGTTCAACATGGTTTGCAAATGACGATTTAATAGACATTCTCGGGTACGGTGATTATATTTTCTGGAAAATACCGTTGTCATTGTTGTCACTCAACACAGAGGGGATTCCTCATGCAG---------CTAAGGACTGGTATCACGCATCAATCTTCAAAGAAGCGGTTCAAGGTCACACACATATCGTGTCAGTTTCCACTGCAGATGTTTTAATTATGTGTAAGGACATCATAACCTGTCGTTTCAATACCACACTCATTGCAGCATTGGCAAATTTAGAAGATTCTATCTGTTCTGACTATCCACAACCTGAAACAATCTCTAATCTGTATAAGGCAGGGGATTACTTAATCTCGATACTGGGTTCAGAAGGTTATAAGGTCATAAAGTTTTTAGAACCACTATGTTTAGCTAAGATCCAATTGTGCTCAAATTACACTGAGAGGAAAGGGAGATTCCTTACTCAAATGCATTTGGCCGTTAATCACACACTTGAAGAACTTATTGAGGGCCGGGGATTGAAGTCACAACAAGACTGGAAGATGAGGGAATTTCACCGAATCTTAGTAAATTTAAAGTCAACACCACAACAACTCTGTGAATTGTTTTCAGTGCAAAAGCATTGGGGGCATCCTGTGCTACATAGCGAGAAGGCTATTCAGAAAGTAAAGAAACATGCAACCGTAATAAAAGCATTGCGTCCCGTAATCATCTTTGAGACATATTGTGTGTTCAAGTACAGCATTGCCAAACATTATTTTGATAGCCAAGGGTCATGGTATAGTGTAATCTCAGATAAACATCTAACACCAGGTTTACACTCTTACATTAAGAGGAACCAATTTCCGCCACTGCCTATGATTAAAGACTTATTGTGGGAATTCTATCACCTTGATCATCCTCCCTTATTTTCCACCAAGATTATTAGTGACTTGAGTATTTTCATTAAGGATCGCGCTACCGCAGTGGAAAAAACATGTTGGGATGCAGTTTTCGAGCCTAATGTTCTTGGATATAGTCCTCCAAACAAGTTCTCAACTAAGAGGGTTCCTGAACAGTTTCTTGAACAAGAAAATTTCTCGATTGATAGTGTTCTCACTTATGCCCAGCGCCTGGATTATCTACTTCCACAATACCGGAATTTTTCTTTCTCACTTAAGGAAAAAGAATTAAATGTAGGACGAGCTTTTGGTAAGCTACCTTATCCTACACGTAATGTTCAAACTTTATGTGAAGCCTTATTGGCAGATGGATTAGCTAAAGCCTTTCCTAGTAACATGATGGTTGTAACAGAGCGTGAGCAGAAGGAAAGCCTCTTGCACCAGGCGTCGTGGCACCACACAAGTGACGATTTCGGTGAGAATGCCACTGTTAGAGGCAGCAGTTTTGTTACCGACCTAGAAAAATACAACTTGGCATTTAGATATGAGTTTACAGCTCCATTTATTGAATACTGTAATCGATGTTATGGTGTAAAAAATTTATTCAATTGGATGCATTATACGATACCGCAATGTTATATACATGTAAGTGATTATTATAATCCCCCTCATGGAGTTTCGCTAGAAAATCGGGAAGATCCCCCGGAAGGCCCTAGCTCTTACCGTGGTCATCTTGGGGGAATTGAGGGACTCCAACAGAAACTCTGGACCAGCATTTCATGTGCACAAATCTCATTAGTTGAGATCAAGACTGGTTTCAAATTGAGATCTGCGGTAATGGGTGATAATCAATGCATCACAGTTCTTTCCGTATTTCCTCTAGAGACAGATTCCAATGAGCAAGAGCATAGCTCCGAGGACAATGCTGCTCGCGTAGCAGCCAGTTTAGCCAAAGTCACGAGTGCCTGTGGCATCTTCCTAAAACCAGATGAGACTTTTGTGCATTCAGGCTTTATTTATTTCGGTAAGAAGCAATATTTAAATGGCGTTCAATTGCCACAATCACTCAAGACTGCTACCAGGATTGCTCCCTTGTCAGATGCAATCTTTGATGACCTTCAGGGAACTCTGGCTAGTATAGGAACGGCATTTGAGAGATCTATATCCGAGACTAGACATGTATACCCTTGCCGGGTGGTTGCCGCATTCCATACATTCTTCTCCGTTAGGATCCTCCAATACCACCACCTTGGTTTCAACAAAGGAACCGATCTAGGTCAACTATCACTAAGCAAACCGTTGGATTTCGGAACTATCACTCTTGCTTTAGCGGTACCTCAAGTTCTAGGAGGTTTATCGTTTTTAAACCCAGAGAAATGTTTTTATCGCAACCTTGGAGACCCCGTGACCTCCGGCCTATTCCAACTTAGGACTTACCTGCAAATGATCAACATGGACGACTTATTTCTACCTTTAATTGCCAAGAACCCCGGGAACTGTAGTGCAATTGACTTTGTACTCAACCCAAGCGGATTGAATGTCCCTGGGTCACAAGACCTAACATCTTTTTTACGTCAGATAGTGCGTAGAACAATCACATTGAGTGCAAAAAATAAGCTAATAAACACATTGTTTCACTCCTCAGCCGATTTAGAAGATGAGATGGTATGTAAATGGCTACTTTCTTCAACACCTGTAATGAGTCGGTTTGCTGCTGATATATTCTCTCGTACTCCGAGTGGGAAGCGCTTGCAGATCCTAGGTTATTTAGAAGGGACTAGAACCTTGCTAGCCTCCAAAGTCATCAATAACAATGCAGAGACTCCTATTTTAGATAGGTTGAGGAAAATCACACTGCAGAGATGGAGTTTGTGGTTTAGCTACCTAGACCACTGTGATCAGGTTCTAGCAGATGCTTTAATAAAAGTTTCTTGTACAGTTGATTTGGCGCAAATTTTACGTGAATATACCTGGGCACACATACTAGAGGGAAGACAGCTCATTGGTGCAACACTTCCTTGCATGTTAGAACAATTTAATGTGTTTTGGCTCAAATCGTACGAACAATGCCCTAAAT----------------------------------------------GTGCAAAATCTAGAAATCCAAAAG------------------GAGAGCCATTTGTGTCAAT--TGCAATTAAGAAACAAGTTGTGAGTGCATGGCCGAATCAGTCACGGTTAAATTGGACCATTGGGGACGGTGTACCTTACATCGGGTCTCGAACAGAGGACAAGATTGGGCAGCCAGCAATCAAGCCTAAGTGTCCCTCTGCTGCCTTACGTGAAGCAATAGAGTTGACATCTAGACTAACATGGGTTACCCAAGGTGGTGCCAATAGTGATTTGCTAGTTAAACCTTTTGTAGAGGCACGAGTAAACCTGAGTGTGCAGGAGATCCTTCAAATGACGCCTTCTCATTATTCAGGGAACATCGTACATCGGTATAATGACCAATACAGCCCTCATTCTTTCATGGCAAATAGAATGAGTAATTCCGCGACGAGATTGGTGGTGTCGACAAATACTCTCGGGGAGTTCTCAGGTGGGGGGCAATCAGCAAGGGACAGCAATATCATCTTTCAAAATGTAATCAATTTTTCGGTTGCCCTATTTGATTTACGATTTCGGAACACCGAAACATCCTCCATTCAGCATAATCGTGCCCATCTCCATCTTTCACAGTGTTGCACACGGGAAGTCCCAGCTCAATACCTAACCTACACGTCTACGCTTTCCTTGGATCTCACAAGGTACCGAGAGAATGAGTTAATTTATGATAACAATCCGTTAAAAGGTGGACTTAATTGCAACCTATCCTTTGATAATCCACTTTTCAAGGGCCAAAGGCTCAATATCATAGAGGAGGATTTGATTAGATTTCCTCATCTATCTGGGTGGGAACTTGCGAAAACCATCATTCAGTCCATTATCTCAGACAGCAATAACTCATCCACAGACCCCATTAGCAGTGGAGAAACACGATCATTCACAACTCACTTTCTCACATATCCTAAGGTTGGGCTCCTCTATAGTTTCGGCGC---------CATCGTGAGTTATTACTTAGGGAATACCATTATTAGGACCAAAAAGCTAGACCTCAGTCATT----TTATGTATTACTTAACAACTCAAATCCATAATTTGCCACATCGCTCGTTGAGGATACTTAAGCCCACCTTTAAACATGTTAGTGTGATATCAAGACTAATGAGTATTGATCCTCATTTTTCAATCTACATCGGGGGTACGGCAGGTGATCGAGGGCTTTCGGATGCTACCAGACTATTCCTTCGAGTGGCCATTTCTTCCTTCCTTCAATTTATCAA-----AAAATGGATCGTGGAATACAAGACAGCTATTCCTCTGTGGGTTATATACCCTTTGGAGGGACAAAATCCAGATCCAATTAATAGCTTTCTACATCTGATTA----TAGCCTTACTGCAAAATGAATCCCCTCA------AAACAACATCCAATTCCAAGAAGACAGAAATAATCAACAGTTGTCCGATAATCTAGTTTACATGTGCAAGAGCACTGCCAGTAATTTCTTCCATGCATCACTTGCCTATTGGAGGAGCCGG---------------------------------CACAAAGGACGGCCCAA-------AAATCGATCGACCGAAGAACAGACAGTTAAACCCATAC---------CATATGATAATTTTCATTCTGTTAA------------------------------ATGTGCCTCAAACCCACCAAGCATCCCCAAATCTAAGTCAGGAACTCAA------------GGTTCAAG------------------------------------------------------------CGCATTTTTTGAGAAACTTGAATATGATAAAGAAAGAGAATT-GCCAACAGCTTCCACACCA---------------------------------------------GCCGAACAATCCAAGACCTATATCAAGGCCCTATCCAGCCGAATTTATCATGGTAAAACAC-----------------CATCCAATGCCGCAAAAGATGATTCAACAACCTCCAAG-----------------------------------------------------GGCTGCGATTCCAAAGAAGAAAATGCCGTTCAA-----------------------------------------------GCTTCACACCGAATT------------------------------GTCCTACCATTTTTTACATTGTCACAGAACGACTACAGAACTCCCTCAGCTAAAAAGTCAGAGTATATAACTGAAATCACCAAACTAATTCGACAATTAA------------AGGCAATTCCAGATACCACTGTATACTGTCGCTTTACAGGGGTTGTATCTTCAATGCATTATAAGCTTGATGAGGTTCTCTGGGAATTCGATAGTTTCAAAACTGCTGTGACTCTAGCTGAAGGAGAAGGGTCAGGTGCCTTATTACTACTACAAAAATATAAGGTCAGAACAATCTTTTTTAACACTTTAGCTACAGAGCATAGCATCGAGGCAGAAATAGTTTCTGGGACAACCACACCTCGAATGCTCCTTCCTGTA---ATGGCCAAACTTCATGATGATCAAATAAATGTAATATTAAACAATTCTGCTAGCCAGGTTACTGATATCACTAACCCTGCATGGTTCACTGACCAGAAATCTAGAATCCCCACACAAGTTGAGATTATGACTATGGATGCTGAAACGACAGAAAATATTAATCGGTCAAAATTATATGAGGCTATTCAGCAATTAATTGTTTCACACATTGATACAAGGGTGCTAAAGATTGTTATTATAAAGGTTTTTTTAAGTGATATTGAAGGTCTCCTGTGGCTTAATGACCATCTTGCCCCTTTATTCGGATCCGGCTATTTAATTAAACCTATTACTTCGAGTCCAAAGTCAAGCGAATGGTACTTATGTC-----TTTCAAATTTCCTTTCAGCCTCTCGACGACGGCCTCATC----------AGGGTCATGCTACCTGTATGCAAGTCATCCAAACAGCGCTACGACTCCAAGTTCAAAGGAGTTCATACTGGCTTAGCCATTTAGTGCAATATGCTGATATTAATTTGCACTTGAGTTATGTTAATTTGGGTTTCCCTTCATTGGAAAAGGTTCTTTACCATCGATATAACCTAGTTGA-TTCACGGAAGGGTCCACTGGTCTCGATCCTTTACCATTTAACACACTTGCAAGCAGAGA-----TTAGAGAATTAGTGTGTGA-CTATAATCAGCAACGACAAAGTCGAACCCAAACATACCACTTCATCAAAACGACAAAGGGCCGGATTACAAAATTAGTCAATGACTACCTTAAATTTTATCTCGTAGTGCAAGCACTGAAGCATAATTGTCTTTGGCAGGAAGAACTCAGAACACTTCCTGACTTAATCAATGTTTGCAATCGATTTTACCATATAAGGGACTGCTCATGTGAAGATCGATTTTTAATTCAAACTCTTTACTTAACCCGTATGCAAGACTCAGAAGCAAAATTAATGGAGAGATTAACCGGGTTTCTAGGATTGTATCCTAATGGTATT---AACGCTTAA------------------
>Tai_Forest_virus_Cote_d'Ivoire_1994_MH121167.1
---ATGGCTACACAACATACGCAATATCCAGACGCAAGGTTATCATCACCTATAGTTTTAGATCAGTGTGATCTTGTCACTCGTGCTTGTGGATTGTATTCCGCATACTCCTTAAATCCCCAACTAAAGAACTGTAGACTACCGAAACATATATACCGACTAAAATATGACACCACTGTTACAGAGTTTTTGAGTGATGTGCCGGTAGCAACATTGCCAGCGGATTTTTTAGTACCTACATTTCTTAGGACTCTATCAGGAAATGGTTCTTGTCCAATTGATCCAAAATGCAGTCAATTTTTAGAAGAAATTGTCAATTATACTCTACAAGATATTCGCTTCCTAAACTATTACCTCAATCGAGCCGGAGT------GCATAACGATCATGTGGATAGGGATTTTGGACAAAAAATTCGCAATCTAATTT------GCGACAATGAGGTTTTACATCAAATGTTTCACTGGTATGATCTTGCAATTCTAGCACGTAGAGGGCGACTAAATAGAGGGAATAATCGCTCAACATGGTTTGCAAGTGATAATTTGGTAGATATCCTAGGTTATGGAGATTATATTTTTTGGAAAATACCATTATCACTACTACCAGTGGATACACAAGGCCTCCCACATGCAG---------CCAAGGACTGGTATCATGAATCGGTTTTCAAGGAGGCTATTCAAGGCCATACACACATCGTGTCCGTCTCTACAGCAGATGTCTTAATCATGTGTAAGGACATAATCACCTGTCGATTTAATACTTTACTGATTGCTGCTGTGGCAAATCTAGAGGATTCAGTTCATTCAGATTACCCTTTACCAGAAACAGTGTCTGACCTATACAAAGCAGGAGATTATTTAATCTCATTGCTAGGATCAGAAGGTTACAAAGTCATAAAATTCCTTGAGCCGTTATGCTTAGCAAAGATCCAACTCTGCTCAAATTACACTGAGAGGAAAGGAAGATTCCTCACTCAAATGCATTTAGCTGTAAATCATACACTTGAGGAACTTACAGGGTCCCGAGAATTAAGGCCACAACAGATTCGGAAGGTAAGGGAATTCCATCAAATGCTGATAAACCTTAAGGCAACTCCTCAACAACTCTGTGAGTTGTTTTCAGTGCAAAAGCATTGGGGGCACCCTGTCTTGCATAGCGAAAAGGCTATCCAAAAAGTAAAGAAGCATGCAACAGTGATAAAAGCATTGCGCCCAATAATAATCTTTGAAACATATTGTGTGTTTAAATACAGCATTGCAAAACATTATTTTGATAGTCAGGGTACGTGGTACAGTGTGACTTCTGACAGATGCTTAACACCAGGCCTTTCCTCTTACATCAAAAGAAACCAATTTCCTCCACTACCTATGATCAAAGAACTTTTGTGGGAATTTTATCACTTAGATCATCCTCCGTTATTCTCCACCAAAGTGATTAGTGATTTGAGTATCTTTATTAAAGATCGTGCTACTGCAGTCGAGAAAACATGCTGGGACGCAGTTTTTGAACCCAATGTTCTTGGTTATAACCCACCGAATAAATTTGCTACAAAAAGGGTACCTGAGCAATTCCTTGAACAGGAGAATTTCTCAATAGAGAGTGTCCTACATTATGCTCAACGTCTGGAATATCTTCTCCCGGAGTACCGGAACTTCTCTTTTTCACTCAAGGAGAAGGAGTTAAACATTGGACGAGCTTTTGGGAAATTGCCATATCCAACACGCAATGTTCAAACTCTGTGCGAAGCTTTGTTAGCAGATGGTTTGGCGAAAGCATTCCCAAGCAATATGATGGTTGTGACAGAGCGCGAGCAAAAAGAAAGCCTTTTGCATCAAGCGTCTTGGCATCACACAAGTGATGATTTTGGTGAGAATGCTACTGTTAGAGGCAGTAGTTTTGTAACAGACTTGGAAAAATACAATTTAGCATTCCGATATGAGTTTACAGCTCCTTTTATTGAATACTGTAATCGTTGTTACGGTGTAAGAAATTTGTTTAATTGGATGCACTACACTATACCACAGTGTTATATACATGTGAGTGATTATTATAACCCCCCACATGGAGTCTCTCTCGAAAACCGAGAAAATCCACCAGAAGGTCCAAGCTCTTACCGTGGTCATCTAGGCGGGATTGAGGGACTTCAACAAAAACTCTGGACAAGCATCTCATGTGCACAGATTTCATTAGTTGAAATCAAAACCGGTTTTAAACTGCGATCTGCGGTAATGGGTGACAATCAATGTATAACTGTACTCTCTGTATTTCCCCTCGAAACTGAGTCTAGTGAGCAAGAATTAAGTTCTGAAGATAATGCCGCTAGAGTAGCTGCTAGCTTAGCAAAAGTCACAAGTGCCTGCGGCATCTTTTTAAAACCTGATGAAACTTTTGTTCACTCAGGTTTCATTTATTTTGGCAAAAAACAATATTTGAATGGAGTACAATTACCTCAATCACTGAAAACTGCTACTAGAATTGCACCCTTGTCAGATGCTATCTTTGATGATCTTCAAGGGACACTAGCTAGCATAGGCACGGCTTTTGAAAGATCTATCTCCGAAACTAGGCACGTAGTCCCTTGTAGAGTAGCAGCTGCATTCCATACCTTTTTTTCCGTAAGAATCTTACAATATCATCATCTTGGCTTCAACAAGGGAACAGACCTGGGTCAATTGTCATTAAGCAAGCCATTAGATTTTGGAACTATAACTTTGGCCTTGGCAGTACCACAAGTCTTGGGTGGCTTATCATTCCTAAATCCAGAAAAATGTTTTTATAGAAATCTGGGTGATCCTGTTACTTCAGGGCTGTTTCAGCTCAAGACATATCTTCAAATGATCCACATGGATGATTTGTTTTTACCTTTGATCGCAAAGAACCCAGGGAACTGTAGCGCAATTGACTTTGTGTTAAACCCTAGTGGGTTAAACGTACCGGGGTCACAGGATTTGACATCCTTCCTACGTCAGATAGTGCGCCGAACAATTACTCTAAGTGCTAAAAATAAATTAATAAACACTTTGTTCCATTCTTCTGCTGATTTAGAAGATGAAATGGTTTGCAAATGGTTGCTTTCTTCTACACCAGTCATGAGTAGGTTTGCCGCCGATATATTTTCTCGCACTCCCAGTGGGAAACGTTTACAGATCTTAGGTTACCTTGAAGGGACTAGAACATTGTTAGCCTCTAAAATTATAAATCATAATACTGAGACACCTATCCTAGATCGATTGAGGAAAATTACGCTGCAAAGGTGGAGCCTGTGGTTTAGTTATCTCGACCACTGTGATCAAGTTCTGGCTGATGCCCTAACTCAGATAACCTGCACTGTGGACTTAGCACAGATTCTTCGCGAGTACACCTGGGCACACATACTAGAGGGAAGGCAGCTCATTGGAGCAACACTTCCTTGTATACTAGAACAACTAAATGTCATCTGGCTCAAACCATATGAGCATTGCCCTAAAT----------------------------------------------GTGCAAAGTCAGCAAACCCTAAAG------------------GGGAACCTTTTGTTTCTAT--TGCAATTAAAAAACATGTAGTAAGTGCTTGGCCTGATCAATCACGACTTAGTTGGACAATTGGAGATGGCATCCCTTATATCGGATCTCGAACAGAGGATAAGATTGGGCAGCCAGCCATCAAACCAAAATGCCCTTCAGCAGCCTTACGTGAAGCAATTGAGTTGACATCAAGATTGACTTGGGTTACTCAAGGTGGAGCAAACAGCGACTTACTAGTTAAACCCTTCATAGAAGCACGAGTAAATTTAAGCGTACAGGAAATTCTCCAAATGACACCTTCTCATTACTCCGGCAACATTGTGCATCGATATAATGATCAATATAGTCCACACTCATTTATGGCAAATAGGATGAGTAATTCTGCTACTAGGTTAGTTGTTTCGACAAACACTCTTGGAGAATTTTCAGGAGGAGGTCAGTCAGCAAGAGATAGTAATATTATCTTCCAGAATGTCATTAATTTTGCTGTTGCACTTTTTGATCTACGATTTAGGAACGTGGCTACTTCTTCTATACAACATCATCGGGCTCATCTTCATTTGTCAAAGTGTTGCACGCGAGAGGTTCCAGCCCAATATTTAGTTTATACATCAACATTGCCATTGGACCTTACACGGTATCGGGATAATGAGTTGATTTACGATGACAATCCATTAAGAGGTGGTTTAAATTGCAATCTTTCTTTTGATAATCCGCTTTTCAAGGGCCAGAGACTTAACATAATTGAAGAAGACTTGATTAGACTACCTTACTTATCAGGATGGGAGCTAGCTAAAACTGTTATCCAATCTATAATTTCTGACAGCAACAATTCATCAACGGATCCAATCAGTAGTGGGGAAACACGATCATTCACCACTCACTTCTTGACATATCCTAAGATTGGACTACTATATAGTTTTGGTGC---------ACTCATCAGTTATTATCTAGGCAACACCATTATTAGAACCAAAAAATTGACTCTTAACAACT----TCATATATTACCTAGCTACTCAAATACATAATTTACCTCATCGCTCGTTGAGAATCCTTAAACCTACTTTGAAACACGCTAGTGTTATCTCGAGATTAATAAGTATTGACTCTCACTTCTCAATTTATATTGGAGGAACTGCTGGTGATCGAGGACTTTCCGATGCGGCAAGATTGTTTCTTAGAACTGCCATTACTGTCTTCCTTCAATTCGTTAG-----AAAGTGGATAGTTGAACGCAAGACAGCTATTCCACTGTGGGTCATCTACCCTCTAGAAGGTCAAAGTCCTAGTCCGATCAACAGTTTTCTACACCACGTCA----TCGCATTGTTGCAACATGAGTCCTCCCA------CGATCATGTTTGTGCTGCAGAAGCCCACAGTCGAGTGGAGACATTTGATAATTTAGTTTATATGTGTAAAAGCACAGCAAGTAACTTCTTTCATGCTTCATTAGCATACTGGAGAAGTCGA---------------------------------TCTAAAAATCAAGACAA-------AAGAGAGATGACAAAGATATTATC--TTTGACGCAAAC---------GGAAAAGAAAAATTCATTCGGCTATACAGCACATCC-------------------AGAAAGCACTGCTGTTCTTGGTTCCCTCCAGACCAGCCTTGC---------------------TCCACC------------------------------------------------------------TCCATCTGCTGACGAGGCTACATATGATAGGAAAAACAAAGT-TTTGAAAGCTTCCAGACCT---------------------------------------------GGCAAGTATTCCCAGAATACAACCAAAGCCCCACCCAACCAAACCAGTTGTCGCGATGTAT-----------------CTCCCAATATCACAGGCACAGATGGGTGCCCTT-----------------------------------------------------CTGCCAATGAGGGTTCTAACAGCAATAACAATAATTTA-----------------------------------------------GTCTCGCACAGAATT------------------------------GTACTGCCGTTTTTTACATTGTCTCATAATTATAACGAAAGACCCTCTATCAGAAAGTCTGAGGGGACAACAGAGATTGTAAGGCTTACTCGGCAGCTGA------------GGGCAATACCAGACACCACAATATATTGCCGCTTCACGGGAATAGTTTCTTCAATGCACTATAAGCTCGATGAAGTCCTTTGGGAATTTGATAATTTTAAGTCTGCTATAACACTTGCCGAAGGTGAAGGTTCGGGTGCATTACTCTTATTACAAAAATATAAAGTAGAAACCTTGTTTTTTAATACACTAGCCACAGAACACAGCATTGAAGCAGAAATTATTTCTGGAATAACTACACCAAGAATGCTTCTCCCTATT---ATGTCTAGGTTCCATGGTGGACAAATAAAAGTCACTTTAAACAATTCTGCAAGCCAGATTACCGATATTACTAATCCAAGTTGGTTGGCAGACCAAAAATCTAGGATCCCTAAGCAAGTAGAGATTATAACCATGGATGCTGAAACAACAGAAAACATTAATCGGTCAAAATTGTACGAAGCAGTCCAACAGCTGATTGTCTCACATATTGATCCGAATGCACTCAAAGTTGTGGTTCTTAAAGTTTTCTTAAGTGACATTGATGGAATCCTATGGCTGAATGATAACCTTACCCCTTTGTTTGGGCTGGGTTACTTGATCAAGCCGATCACCTCTAGCCCAAAATCTAGTGAGTGGTACCTATGTC-----TCTCAAACCTTCTTTCAACTTCAAGACGATTACCTCATC----------AGAGTCATACTACTTGCATGCATGTTATTCAAACAGCACTCCAGCTACAAATTCAGAGGAGCTCATATTGGCTTAGCCACCTTGTCCAGTATGCCAATCATAATTTGCATTTAGATTATATTAATCTCGGTTTCCCTTCATTGGAGAGGGTTTTATACCATAGATACAATTTAGTCGA-TTCTCAGAAAGGCCCTTTGACTTCCATTGTCCAACATCTAGCGCACCTGCAGACCGAGA-----TTAGGGAGTTGGTTAATGA-CTATAATCAACAAAGACAAAGTCGAACCCAAACATATCATTTCATTAAAACAATAAAAGGTCGTATTACAAAATTGGTAAATGATTACCTTAAGTTCTTTCTAATAATACAAGCCTTAAAGCACAATTGCACATGGCAAGAGGAACTAAGAGCTCTTCCAGATCTAATTAGTGTCTGCACTCGATTCTATCATACTCGAAACTGTTCATGTGAAAACCGGTTCCTAGTACAGACTTTATACTTATCACGCATGCAGGATTCGGAAATCAAACTAATAGATAGATTGACCGGCCTTCTTAGTCTATGTCCAAATGGTTTT---TTTCGGTAA------------------
>Reston_ebolavirus_Reston_FJ621583.1
---ATGGCTACCCAGCATACCCAGTACCCGGATGCACGCTTATCTTCACCTATAGTCCTGGATCAATGTGATTTGGTAACTCGAGCATGTGGGTTATATTCATCTTATTCTCTAAATCCTCAACTAAGGCAATGTAAATTACCAAAACATATATATCGACTTAAGTTCGACACAATAGTATCCAAATTCCTAAGTGATACACCTGTAGCAACACTGCCGATAGACTATTTAGTACCAATTCTCCTGCGTTCCCTAACGGGGCACGGTGATAGGCCGTTGACCCCGACTTGCAATCAATTCCTTGATGAAATTATTAATTACACTCTTCATGATGCAGCCTTTCTTGATTACTATCTCAAGGCAACAGGCGC------ACAGGACCGTTTGACAAACATTACAACTAGAGAGAAGCTTAAAAACGAGATTT------TAAACAATGATTATGTCCATCAATTGTTCTTCTGGCATGACCTTTCTATTTTGGCTCGACGTGGGCGTCTGAATCGCGGGAACAACCGTTCAACCTGGTTTGTTCATGATGAATTCATTGATATTTTAGGATATGGCGATTATATTTTTTGGAAAATACCTTTATCATTATTACCGGTTACTATAGACGGGGTCCCACACGCAG---------CAACTGACTGGTATCAACCGACTCTTTTTAAAGAATCCATCCTAGGGCACAGCCAAATCCTATCTGTGTCAACAGCTGAAATATTAATTATGTGTAAAGATATTATCACCTGTAGGTTTAATACATCACTGATTGCATCCATTGCAAAATTAGAAGATGTAGATGTGTCTGATTATCCTGACCCGAGTGATATTCTTAAGATATACAATGCTGGAGACTATGTAATATCTATTCTCGGCTCAGAGGGTTATAAGATAATAAAGTACCTTGAACCACTTTGTTTGGCCAAAATCCAACTTTGCTCTAAATTCACAGAAAGAAAAGGTCGTTTCCTCACACAGATGCATTTATCAGTAATAAATGATCTTCGGGAGTTGATTTCTAACCGCAGGTTAAAGGACTATCAGCGAGAGAAGATTAGGGATTTTCACAAAATATTATTACAATTGCAATTATCTCCTCAACAGTTTTGTGAATTATTCTCTGTTCAAAAACATTGGGGGCATCCAATTTTGCATAGTGAGAAAGCTATACAAAAAGTAAAACGGCATGCAACCATCCTTAAGGCTCTCAGACCTAATGTCATCTTTGAAACATACTGTGTATTCAAGTACAATATTGCCAAGCACTATTTCGACAGCCAAGGAACTTGGTACAGTGTGATCTCAGACAGGAATTTAACTCCAGGACTCAATTCCTTTATAAAACGTAATCACTTTCCTTCACTACCCATGATTAAGGATCTTCTATGGGAATTCTATCATCTTAATCACCCTCCGTTATTCTCTACAAAGGTGATTAGTGACTTAAGTATTTTCATCAAGGATAGGGCCACTGCTGTTGAACAGACATGTTGGGATGCAGTCTTTGAACCCAATGTGCTAGGTTACAATCCTCCAAACAAATTCTCCACTAAAAGGGTGCCGGAACAATTTCTAGAACAAGAGGATTTTTCAATCGAAAGTGTCCTGAATTATGCACAGGAATTACATTATTTATTACCACAGAATAGGAATTTTTCTTTTTCTCTTAAAGAAAAAGAATTAAATATTGGGCGAACATTTGGGAAGCTACCATATCTCACACGGAATGTCCAAACTTTATGTGAGGCCCTGTTAGCAGATGGACTGGCCAAGGCCTTCCCCAGTAACATGATGGTAGTAACTGAACGTGAACAAAAGGAGAGCCTTCTTCATCAGGCATCATGGCACCACACCAGTGATGATTTTGGAGAGAATGCTACCGTTCGAGGGAGTAGTTTTGTAACTGATTTAGAGAAGTACAATCTTGCATTTCGCTATGAGTTCACTGCACCATTTATTGAGTACTGCAACCATTGCTATGGTGTGCGTAATGTCTTTAATTGGATGCATTATTTAATCCCGCAGTGTTACATGCATGTAAGTGATTATTATAATCCGCCTCACAATGTTAATCTTAGCAATCGAGAATATCCTCCTGAAGGCCCGAGTTCGTACCGAGGGCACTTAGGAGGCATAGAGGGCTTACAACAAAAACTGTGGACGAGTATATCCTGTGCACAAATCTCCTTGGTGGAAATTAAAACTGGTTTTAAGTTACGATCAGCGGTCATGGGAGACAATCAGTGTATAACTGTATTATCTGTTTTTCCACTTGAAACAGATCCTGAAGAGCAGGAGCAAAGCGCCGAAGACAATGCTGCAAGAGTAGCAGCAAGTCTTGCAAAAGTAACCAGTGCATGTGGGATCTTTCTTAAACCAGAAGAGACATTTGTACACTCAGGTTTCATTTATTTCGGAAAAAAACAATATCTCAATGGTGTACAATTACCGCAATCACTCAAAACAGCAGCAAGAATGGCACCACTCTCTGATGCTATATTCGATGATCTACAAGGAACACTTGCCAGTATTGGAACTGCCTTCGAACGTGCTATATCGGAAACGCGACATATCCTCCCATGTCGTATTGTAGCAGCTTTCCATACGTATTTCGCCGTTCGGATTTTACAATATCACCATCTTGGATTTAATAAAGGCATCGATTTAGGACAGTTGTCACTTAGTAAACCATTAGACTATGGGACTATTACTCTAACATTGGCGGTTCCACAAGTCCTTGGGGGATTGTCTTTTCTAAATCCAGAAAAGTGTTTTTATCGGAACTTCGGAGATCCTGTGACTTCTGGACTTTTCCAGCTACGGGTGTACTTAGAAATGGTTAACATGAAAGACCTATTTTGTCCATTAATATCGAAAAATCCAGGAAATTGTAGTGCCATTGATTTTGTCTTAAATCCATCCGGATTAAATGTTCCAGGATCACAAGACTTGACATCCTTTTTGCGACAGATCGTTAGGCGTAGTATTACACTAACTGCAAGAAATAAGTTAATTAACACTCTCTTCCATGCCTCTGCTGATTTGGAAGATGAGATGGTTTGTAAATGGCTCCTTTCATCAAACCCTGTCATGAGTCGCTTTGCAGCGGATATTTTTTCCAGGACACCTAGTGGTAAACGTCTCCAAATATTAGGTTATCTTGAAGGGACCCGGACTCTATTGGCCTCCAAAATCATAAACAACAACAGTGAGACACCTGTACTCGATAAGCTGAGGAAGATCACCCTACAAAGATGGAATCTGTGGTTCAGTTATTTGGACCATTGTGACCAATTACTAGCAGATGCTCTACAAAAAATTAGTTGCACGGTGGATTTGGCCCAGATTTTGCGTGAGTATACATGGTCACACATCTTAGAGGGTAGACCATTGATCGGAGCGACATTACCATGTATGGTGGAGCAATTCAAAGTTAAGTGGCTAGGACAATATGAACCTTGTCCAGAAT----------------------------------------------GTCTCAACAAAAAAGGCTCAAAT------------------------GCTTATGTCTCAGT--TGCAGTCAAAGATCAAGTGGTCAGTGCTTGGCCTAATACTTCTCGAATAAGTTGGACAATAGGGAGTGGTGTCCCCTATATAGGGTCAAGAACCGAGGATAAAATCGGACAGCCTGCTATCAAGCCGCGATGCCCTTCATCTGCCCTCAAGGAGGCTATAGAATTAGCATCAAGGCTCACTTGGGTTACACAAGGGAGTTCTAATAGTGAACAATTAATCCGACCTTTCTTAGAAGCGAGAGTCAACCTTAGTGTCAATGAAGTCCTGCAAATGACACCATCACATTATTCAGGAAATATTGTCCATCGATATAATGACCAATATAGCCCGCACTCATTTATGGCGAATCGCATGAGCAATACTGCAACCCGTCTCATAGTGTCAACTAATACACTTGGAGAATTTTCAGGTGGAGGGCAGGCTGCCAGGGACAGCAATATAATTTTCCAGAATGTTATAAATTTAGCAGTTGCCCTTTATGATATTAGATTCCGGAATACGAACACCTCTGATATAAAGCATAATAGGGCTCATCTTCACCTGACAGAGTGCTGTACTAAAGAGGTCCCGGCCCAGTATTTAACATATACAAGTGCACTTAATCTGGATTTAAGCCGTTACCGTGATAATGAACTAATATATGACTCAAATCCACTGAGGGGAGGATTGAACTGCAATTTAACAATGGATAGTCCTTTAGTGAAGGGTCCTAGGCTTAACATGATTGAAGATGATCTTCTCCGCTTTCCACACCTTTCTGGATGGGAGTTAGCGAAAACGGTGGTGCAATCCATCATCTCAGACAATAGCAACTCATCAACAGATCCAATCAGTAGTGGAGAAACACGCTCTTTCACAACTCATTTTCTCACTTATCCTCAGATTGGTCTCCTTTACAGTTTCGGGGC---------AGTATTATGCTTTTATCTAGGCAATACTATCCTATGGACTAAAAAACTTGATTATGAACAGT----TTCTATATTATTTGCATAACCAGCTGCACAACTTACCTCACCGAGCACTCCGTGTTTTTAAACCAACATTTAAGCATGCCAGTGTGATGTCCCGACTAATGGAAATTGACTCCAACTTCTCAATTTATATTGGCGGGACATCTGGAGATCGAGGGTTGTCTGATGCTGCTCGATTGTTTCTTCGGACAGCAATCGCGAGTTTTTTACAATTTCTTAA-----GAGCTGGATCATCGATCGCCAAAAAACAATCCCTTTATGGATAGTATATCCGCTTGAAGGTCAACAGCCGGAACCCATCAATGAATTTCTACATAAAATTT----TAGGTCTGCTCAAACAAGGCCCCAAAAGTATTCCAAAGGAGGTCAGCATTCAAAATGATGGACATTTGGATTTGGCAGAAAATAATTATGTTTACAGTAGTAAGAGCACTGCTAGTAATTTCTTCCATGCATCCTTAGCTTACTGGAGAAGTAGGAA---------------------------ATCTCGGAAAACTCAAGACCA-------TAATGATTTCTCAAGAGGG----------------------------AATGGAACACTTACAGAACCCGTGCGTAAGTTCTCA-------------------AGCAATCAACAGTCAGATGAAAAGTACTACAGTGTAACATGT--------------------------------------------------------------------------------------------------------GGAAAGTCACCGAAGCCGCAAGAAC-GCAAAGACTTCTCGCAATAC------------------------------------------AGACTCAGCAATAACGGGCAAACAATGAGTAATCATCGTAAGAAAGGGAAGTTCCACAAGTGGAATC-------------CCTGCAAAGTGTTAATGGAGAATCAAAGGGGAACT--------------------------------------------------GTTCTAACAGAGGGTGACTACTTTCAAGACAATACTCCACCAACAGATGTTGTATC-----------------------------AAGTCCTCATCGACTC------------------------------ATTCTACCATTTTTCAAATTGGGAAATCACAACCATGCAAATGATCAAGATGCCCAAGAATTGATAAATCAAAATATTAAACAGTACCTACACCAGATAA------------GGTCTATGTTGGACACCACTATATATTGTAGATTCACAGGGATTGTCTCATCCATGCATTACAAATTGGACGAAGTTCTTCTAGAATACAATAGTTTCGATTCAGCTATCACATTAGCTGAAGGTGAGGGGTCAGGGGCTCTATTACTTTTGCAAAAATATAGTACAAGGTTGTTGTTTTTGAACACATTGGCAACAGAACACAGTATAGAGTCAGAGGTTGTATCAGGTTTTTCTACTCCGAGAATGTTGTTACCAATA---ATGCAAAAGGTTCATGAAGGACAAATCACTGTTATCTTAAATAATTCGGCAAGTCAGATAACTGACATAACTAGCTCAAAGTGGTTAAGTAATCAAAAATATAATCTACCTTGTCAAGTTGAAATCATTACGATGGATGCTGAAACAACAGAGAACTTAAACAGGTCCCAACTCTACCGAGCAGTATATAACTTAATACTTGATCACATTGATCCGCAGTATCTCAAGGTGGTGGTACTCAAAGTATTCCTGAGTGATATAGAAGGAATATTATGGATTAATGATTACTTGGCTCCATTATTCGGGGCTGGTTACTTGATTAAACCGATTACATCAAGTGCCCGGTCAAGTGAATGGTACCTTTGCT-----TATCAAATTTGATATCTACTAACAGGAGATCGGCCCATC----------AGACTCACAAGGCATGTCTTGGTGTTATCAGGGATGCTTTGCAAGCACAAGTCCAGCGAGGCGTGTACTGGTTGAGTCACATCGCACAGTATACTACAAGGAATCTCCATTGTGAATACATATGCCTTGGTTTCCCACCTCTAGAAAAGGTCCTATATCACAGGTATAATCTAGTTGA-TACTGGACTTGGTCCATTGTCGTCAGTTACTAGACATTTAACTAACCTCCAGGCAGAGA-----TACGAGACTTAGTATTAGA-TTATACCCTGATGAGAGAGAGTCGCACTCAAACGTACCATTTTATTAAGACTGCAAAAGGCAGAATCACAAAGTTAGTCAATGACTTTCTGAAGTTTTCTTTAATTGTCCAGGCACTCAAAAATAATTCTTCCTGGTATACTGAGCTTAAAAAATTACCCGAGGTGATTAATGTGTGTAATCGATTTTATCATACTCACAGTTGCGAATGTCAGGAAAAATTCTTTGTCCAGACGCTTTATTTACAGCGCCTACGCGATGCAGAAATCAAGCTAATTGAACGCCTTACCGGGTTAATGCGATTTTATCCAGAAGGGTTAA--TATGTTCCAACCATA-------CATAG
>Reston_ebolavirus_Reston_(1989)_NC_004161.1
---ATGGCTACCCAGCATACCCAGTACCCGGATGCACGTTTATCCTCACCTATAGTCCTGGATCAATGTGATTTGGTAACTCGAGCATGTGGGTTATATTCATCTTATTCTCTAAATCCTCAACTAAGGCAATGTAAATTACCAAAACATATATATCGACTTAAGTTCGACACAATAGTATCCAAATTCCTAAGTGATACACCTGTAGCAACACTGCCGATAGACTATTTAGTACCAATTCTCCTGCGTTCCCTAACGGGGCACGGTGATAGGCCATTGACCCCGACTTGCAATCAATTCCTTGATGAAATTATTAATTACACTCTTCATGATGCAGCCTTTCTTGATTACTATCTCAAGGCAACAGGTGC------ACAGGACCATTTGACAAACATTGCAACTAGAGAGAAGCTTAAAAACGAAATTC------TAAACAATGATTATGTCCATCAATTGTTCTTCTGGCATGACCTTTCTATTTTGGCTCGACGTGGGCGTCTGAATCGCGGGAACAACCGTTCAACCTGGTTTGTTCATGATGAATTCATTGATATTTTAGGATATGGCGATTATATTTTTTGGAAAATACCTTTATCATTATTACCAGTTACTATAGACGGGGTCCCACACGCAG---------CAACTGACTGGTATCAACCGACTCTTTTTAAAGAATCCATCCTAGGGCATAGCCAAATCCTATCTGTGTCAACAGCTGAAATACTAATTATGTGTAAAGATATTATCACCTGTAGGTTTAATACATCACTGATTGCATCCATTGCAAAATTAGAGGATGTAGATGTGTCTGATTATCCTGACCCGAGTGATATTCTTAAGATATACAATGCTGGAGACTATGTAATATCTATTCTTGGCTCAGAGGGTTATAAGATAATAAAGTACCTTGAACCACTTTGTTTGGCCAAAATCCAACTTTGCTCTAAATTCACAGAAAGAAAAGGTCGTTTCCTCACACAGATGCATTTATCAGTAATAAATGATCTTCGGGAGTTGATTTCTAACCGCAGGTTAAAGGACTATCAGCAAGAGAAGATTAGAGATTTTCACAAAATATTATTACAATTGCAATTATCTCCTCAACAGTTTTGTGAATTATTCTCTGTTCAAAAACATTGGGGGCATCCAATTTTACATAGTGAGAAAGCTATACAAAAAGTAAAACGGCATGCAACCATCCTTAAGGCTCTCAGACCTAATGTCATCTTTGAGACATATTGTGTATTCAAGTACAATATTGCCAAGCACTATTTCGACAGCCAAGGAACTTGGTACAGTGTAATCTCAGACAGGAATTTAACTCCAGGACTCAACTCCTTCATAAAACGTAATCACTTTCCTTCACTACCCATGATTAAGGATCTTCTATGGGAATTCTATCATCTTAATCACCCTCCGTTATTCTCTACAAAGGTGATTAGTGACTTAAGTATTTTCATCAAAGATAGGGCCACAGCTGTTGAACAGACATGTTGGGATGCAGTCTTTGAACCCAATGTGCTAGGTTACAATCCTCCAAACAAATTCTCCACTAAAAGGGTGCCGGAACAATTTCTAGAACAAGAGGATTTTTCAATCGAAAGTGTCCTGAATTATGCACAGGAATTACATTATTTATTACCACAGAATAGGAATTTTTCCTTTTCTCTCAAAGAAAAGGAATTAAATATTGGACGAACATTTGGGAAGCTACCATATCTCACACGGAATGTCCAAACTTTATGTGAGGCTCTGTTAGCAGATGGACTGGCCAAGGCCTTCCCCAGTAACATGATGGTAGTAACTGAACGTGAACAAAAAGAGAGCCTTCTTCATCAGGCATCATGGCACCACACCAGTGATGATTTTGGAGAGAATGCTACCGTTCGAGGGAGTAGTTTTGTAACTGATTTAGAGAAGTACAATCTTGCATTTCGCTATGAGTTCACTGCACCATTTATTGAGTACTGCAACCATTGCTATGGTGTGCGTAATGTCTTTAATTGGATGCATTATTTAATCCCGCAGTGTTACATGCATGTAAGTGATTATTATAATCCGCCTCACAATGTTAATCTTAGCAATCGAGAATATCCTCCTGAAGGCCCGAGTTCGTACCGAGGGCACTTAGGAGGCATAGAGGGATTACAACAAAAACTGTGGACGAGTATATCCTGTGCACAAATCTCCTTAGTGGAAATTAAAACTGGTTTTAAGTTACGATCAGCGGTCATGGGAGACAATCAGTGTATAACCGTATTGTCTGTTTTTCCACTTAAAACAGACCCTGAAGAGCAGGAGCAAAGCGCCGAAGACAATGCTGCAAGAGTAGCAGCAAGTCTTGCAAAAGTAACCAGTGCATGTGGGATCTTTCTTAAACCAGATGAGACATTTGTACACTCAGGTTTCATTTATTTCGGAAAAAAACAATATCTCAATGGTGTACAATTACCGCAATCACTCAAAACAGCAGCAAGAATGGCACCACTCTCTGATGCTATATTCGATGATCTACAAGGAACACTTGCCAGTATTGGAACTGCCTTCGAACGTGCTATATCGGAAACGCGACATATCCTCCCATGTCGTATTGTAGCAGCTTTCCATACGTATTTCGCCGTTCGGATTTTACAATATCACCATCTTGGATTTAATAAAGGCATCGATTTAGGACAGTTGTCACTTAGTAAACCATTAGACTATGGGACTATTACTCTAACATTGGCGGTTCCACAAGTCCTTGGGGGATTGTCTTTTCTAAATCCAGAAAAGTGTTTTTATCGAAACTTCGGAGATCCTGTGACTTCTGGACTTTTCCAGCTACGGGTGTACCTAGAAATGGTTAACATGAAAGACCTATTTTGTCCATTAATATCGAAAAATCCAGGAAATTGTAGTGCCATTGATTTTGTCTTAAATCCATCCGGATTAAATGTTCCAGGATCACAAGACTTGACATCCTTTTTGCGACAAATCGTTAGGCGTAGTATTACCCTAACTGCTAGAAATAAGTTAATTAACACTCTCTTCCATGCCTCTGCTGATTTGGAAGATGAGATGGTTTGTAAGTGGCTCCTTTCATCAAACCCTGTCATGAGTCGCTTTGCAGCGGATATTTTTTCCAGGACACCGAGTGGTAAACGTCTCCAAATATTAGGTTATCTTGAAGGGACCAGGACTCTATTGGCCTCCAAAATCATAAACAACAACAGTGAGACACCTGTACTTGATAAGCTGAGGAAGATCACCCTACAAAGATGGAATCTGTGGTTCAGTTATTTGGACCATTGTGACCAATTACTAGCAGATGCTCTACAGAAAATTAGTTGCACGGTGGATTTGGCCCAGATTTTGCGTGAGTATACATGGTCACACATCTTAGAGGGTAGATCATTGATCGGAGCGACATTACCATGTATGGTGGAGCAATTCAAAGTTAAGTGGCTAGGACAATATGAACCTTGTCCAGAAT----------------------------------------------GTCTCAACAAAAAAGGCTCAAAT------------------------GCTTATGTCTCAGT--TGCAGTCAAAGATCAAGTGGTCAGTGCTTGGCCTAATACTTCTCGAATAAGTTGGACAATAGGGAGTGGTGTCCCCTATATAGGGTCAAGAACCGAGGATAAAATCGGACAGCCTGCTATCAAGCCGCGATGCCCTTCATCTGCCCTCAAGGAGGCTATAGAATTAGCATCAAGGCTCACTTGGGTTACACAAGGAGGTTCTAATAGTGAACAATTAATCCGGCCTTTCTTGGAAGCGAGAGTCAACCTTAGTGTCAGTGAAGTCCTGCAAATGACACCATCACATTATTCAGGAAATATTGTCCATCGATATAACGACCAATACAGCCCGCACTCATTTATGGCGAATCGCATGAGCAATACTGCGACCCGTCTCATAGTGTCAACTAATACACTTGGAGAATTTTCAGGTGGAGGGCAGGCCGCCAGGGATAGCAATATAATTTTCCAGAATGTTATAAATTTAGCAGTTGCCCTTTATGATATTAGATTCCGGAATACAAACACCTCTGATATAAGGCATAATAGGGCTCATCTTCACCTGACAGAGTGCTGTACTAAAGAGGTCCCGGCCCAGTATTTGACATATACAAGTGCACTTAATCTGGATTTAAGCCGTTATCGTGATAATGAACTAATATATGACTCAAATCCACTGAAGGGAGGATTGAACTGCAATTTAACAATAGATAGTCCTTTAGTGAAGGGTCCTAGGCTTAACATGATTGAAGATGATCTTCTCCGCTTTCCACACCTTTCTGGATGGGAGTTAGCGAAAACGGTGGTACAATCCATCATCTCAGACAATAGCAACTCATCAACAGATCCAATCAGTAGCGGAGAAACACGCTCTTTCACAACTCATTTTCTCACTTACCCTCAGATTGGCCTTCTTTACAGTTTCGGAGC---------AGTATTATGCTTTTATCTAGGCAATACTATCCTATGGACTAAAAAACTTGATTACGAACAGT----TTCTATATTATTTGCATAACCAGCTGCACAACTTACCTCATCGAGCACTCCGTGTTTTTAAACCAACATTTAAGCATGCCAGTGTGATGTCCCGATTAATGGAAATTGATTCTAACTTCTCAATTTATATTGGCGGGACATCTGGAGATCGAGGGCTGTCTGATGCTGCTCGACTGTTTCTTCGGACAGCAATCGCGAGTTTTTTACAATTTCTTAA-----AAGCTGGATCATCGATCGCCAAAAGACAATTCCTTTATGGATAGTATATCCGCTTGAAGGTCAACAGCCGGAATCCATCAATGAATTTCTACATAAAATTT----TGGGTCTGCTCAAACAAGGCCCCAAAAGTATTCCAAAGGAGGTCAGCATCCAAAATGATGGACATTTGGATTTGGCAGAAAATAATTATGTTTACAATAGTAAGAGCACTGCTAGTAATTTCTTCCATGCATCCTTAGCTTACTGGAGAAGTAGGAA---------------------------ATCTCGGAAAACTCAAGACCA-------TAATGATTTCTCAAGAGGG----------------------------GATGGAACACTTACAGAACCCGTGCGTAAGTTTTCA-------------------AGCAATCATCAGTCAGATGAAAAGTACTACAATGTGACATGT--------------------------------------------------------------------------------------------------------GGAAAGTCACCGAAGCCGCAAGAAC-GCAAAGACTTCTCGCAATAC------------------------------------------AGACTCAGCAATAACGGGCAAACAATGAGTAATCATCGTAAGAAAGGGAAGTTCCACAAGTGGAATC-------------CCTGCAAAATGTTAATGGAGAGTCAAAGGGGAACT--------------------------------------------------GTTCTAACAGAGGGTGACTACTTTCAAAACAATACTCCACCAACAGATGATGTATC-----------------------------AAGTCCTCACCGACTC------------------------------ATTCTACCATTTTTTAAATTGGGAAATCACAACCATGCACATGATCAAGATGCCCAAGAATTGATGAATCAAAATATTAAACAGTACCTACATCAGCTAA------------GGTCTATGTTGGACACCACTATATATTGTAGATTCACAGGGATTGTCTCATCCATGCATTACAAATTGGACGAAGTTCTTCTAGAATACAATAGTTTCGATTCAGCTATCACATTAGCTGAAGGTGAGGGGTCAGGGGCTCTATTACTTTTGCAAAAATATAGTACAAGGTTATTATTTTTGAACACATTGGCAACAGAACACAGTATAGAATCAGAAGTTGTATCAGGTTTTTCTACTCCGAGAATGTTGTTACCAATA---ATGCAAAAGGTTCATGAAGGACAAGTCACTGTTATCTTAAATAATTCAGCAAGTCAGATAACTGACATAACTAGCTCAATGTGGTTAAGTAATCAAAAATATAATCTACCTTGTCAAGTTGAAATCATTATGATGGATGCTGAAACAACAGAGAACTTAAACAGGTCCCAACTCTACCGAGCAGTATATAACTTAATACTTGATCACATTGATCCGCAGTATCTCAAGGTGGTGGTACTCAAAGTATTTCTGAGTGATATAGAAGGAATATTATGGATTAATGATTACTTGGCTCCATTATTCGGGGCTGGTTACTTGATTAAACCGATTACATCAAGTGCCCGGTCAAGTGAATGGTACCTTTGCT-----TATCAAATTTGATATCTACTAACAGGAGATCGGCCCATC----------AGACTCACAAGGCATGTCTTGGTGTTATCAGAGATGCTTTGCAAGCACAAGTCCAGCGAGGCGTGTACTGGTTGAGTCACATCGCACAGTATGCTACAAAGAATCTCCATTGTGAATACATAGGCCTTGGTTTCCCATCTCTAGAAAAGGTCCTATATCACAGGTATAATCTAGTTGA-TACTGGACTCGGTCCATTGTCGTCAGTTATTAGACATTTAACTAACCTCCAGGCAGAGA-----TACGAGACTTAGTATTAGA-TTATAACCTGATGAGGGAGAGTCGCACTCAAACGTACCATTTTATTAAGACTGCAAAAGGCAGAATCACAAAGTTAGTCAATGACTTTCTGAAGTTTTCTTTAATTGTCCAGGCACTCAAAAATAATTCTTCTTGGTATACTGAGCTTAAAAAATTACCTGAGGTTATTAATGTGTGTAATCGATTTTATCATACTCACAATTGCGAATGTCAGGAAAAATTCTTTGTCCAGACGCTTTATTTACAACGCCTACGCGATGCAGAAATCAAGCTAATTGAACGCCTTACCGGGTTAATGCGATTTTATCCAGAAGGGTTAA--TATATTCCAATCACA-------CATAG
>Reston_ebolavirus_Siena/Philippine-92_KY798007.1
---ATGGCTACCCAGCATACCCAGTACCCGGATGCACGTTTATCTTCACCTATAGTCCTGGATCAATGTGATTTGGTAACTCGAGCATGTGGGTTATATTCATCTTATTCTCTAAATCCTCAACTAAGGCAATGTAAATTACCAAAACATATATATCGACTTAAGTTCGACACAATAGTATCCAAATTCCTAAGTGATACACCTGTAGCAACACTGCCGATAGACTATTTAGTACCAATTCTCCTGCGTTCCCTAACGGGGCACGGTGATAGGCCGTTGACCCCGACTTGCAATCAATTCCTTGATGAAATTATTAATTACACTCTTCGTGATGCAGCCTTTCTTGATTACTATCTCAAGGCAACAGGTGC------ACAGGACCATTTGACAAACATTACAACTAGAGAGAAGCTTAAAAACGAAATTC------TAAACAATGATTATGTCCATCAATTGTTCTTCTGGCATGACCTTTCTATTTTGGCTCGACGTGGGCGTCTGAATCGCGGGAACAACCGTTCAACCTGGTTTGTTCATGATGAATTCATTGATATTTTAGGATATGGCGATTATATTTTTTGGAAAATACCTTTATCATTATTACCAGTTACTATAGACGGGGTCCCACACGCAG---------CAACTGACTGGTATCAACCGACTCTTTTTAAAGAATCCATCCTAGGGCACAGCCAAATCCTATCTGTGTCAACAGCTGAAATATTAATTATGTGTAAAGATATTATCACCTGTAGGTTTAATACATCACTGATTGCATCCATTGCAAAATTAGAGGATGTAGATGTGTCTGATTATCCTGACCCGAGTGATATTCTTAAGATATACAATGCTGGAGACTATGTAATATCTATTCTTGGCTCAGAGGGTTATAAGATAATAAAGTACCTTGAACCACTTTGTTTGGCCAAAATCCAACTTTGCTCTAAATTCACAGAAAGAAAAGGTCGTTTCCTCACACAGATGCATTTATCAGTAATAAATGATCTTCGGGAGTTGATTTCTAACCGCAGGTTAAAGGACTATCAGCAAGAGAAGATTAGGGATTTTCACAAGATATTATTACAATTGCAATTATCTCCTCAACAGTTTTGTGAATTATTCTCTGTTCAAAAACATTGGGGGCATCCAATTTTACATAGTGAGAAAGCTATACAAAAAGTAAAACGGCATGCAACCATCCTTAAGGCTCTCAGACCTAATGTCATCTTTGAGACATATTGTGTATTCAAGTACAATATTGCCAAGCACTATTTCGACAGCCAAGGAACTTGGTACAGTGTAATCTCAGACAGGAATTTAACTCCAGGACTCAACTCCTTCATAAAACGTAATCACTTTCCTTCACTACCCATGATTAAGGATCTTCTATGGGAATTCTATCATCTTAATCACCCTCCGTTATTCTCTACAAAGGTGATTAGTGACTTAAGTATTTTCATCAAGGATAGGGCCACTGCTGTTGAACAGACATGTTGGGATGCAGTCTTTGAACCCAATGTGCTAGGTTACAATCCTCCAAACAAATTCTCCACTAAAAGGGTGCCGGAACAATTTCTAGAACAAGAGGATTTTTCAATCGAAAGTGTCCTGAATTATGCACAGGAATTACATTATTTATTACCACAGAATAGGAATTTTTCCTTTTCTCTTAAAGAAAAGGAATTAAATATTGGACGAACATTTGGGAAGCTACCATATCTCACACGGAATGTCCAAACTTTATGTGAGGCTCTGTTAGCAGATGGACTGGCCAAGGCCTTCCCCAGTAACATGATGGTAGTAACTGAACGTGAACAAAAAGAGAGCCTTCTTCATCAGGCATCATGGCACCACACCAGTGATGATTTTGGAGAGAATGCTACCGTTCGAGGGAGTAGTTTTGTAACTGATTTAGAGAAGTACAATCTTGCATTTCGCTATGAGTTCACTGCACCATTTATTGAGTACTGCAACCATTGCTATGGTGTGCGTAATGTCTTTAATTGGATGCATTATTTAATCCCGCAGTGTTACATGCATGTAAGTGATTATTATAATCCGCCTCACAATGTTAATCTTAGCAATCGAGAATATCCTCCTGAAGGCCCGAGTTCGTACCGAGGGCACTTAGGAGGCATAGAGGGATTACAACAAAAACTGTGGACGAGTATATCCTGTGCACAAATCTCCTTAGTGGAAATTAAAACTGGTTTTAAGTTACGATCAGCGGTCATGGGAGACAATCAGTGTATAACCGTATTGTCTGTTTTTCCACTTGAAACAGACCCTGAAGAGCAGGAGCAAAGCGCCGAAGACAATGCTGCAAGAGTAGCAGCAAGTCTTGCAAAAGTAACCAGTGCATGTGGGATCTTTCTTAAACCAGAAGAGACATTTGTACACTCAGGTTTCATTTATTTCGGAAAAAAACAATATCTCAATGGTGTACAATTACCACAATCACTCAAAACAGCAGCAAGAATGGCACCACTCTCTGATGCTATATTCGATGATCTACAAGGAACACTTGCCAGTATTGGAACTGCCTTCGAACGTGCTATATCGGAAACGCGACATATCCTCCCATGTCGTATTGTAGCAGCTTTCCATACGTATTTCGCCGTTCGGATTTTACAATATCACCATCTTGGATTTAATAAAGGCATCGATTTAGGACAGTTGTCACTTAGTAAACCATTAGACTATGGGACTATTACTCTAACATTGGCGGTTCCACAAGTCCTTGGGGGATTGTCTTTTCTAAATCCAGAAAAGTGTTTTTATCGGAACTTCGGAGATCCTGTGACTTCTGGACTTTTCCAGCTACGGGTGTACCTAGAAATGGTTAACATGAAAGACCTATTTTGTCCATTAATATCGAAAAATCCAGGAAATTGTAGTGCCATTGATTTTGTCTTAAATCCATCCGGATTAAATGTTCCAGGATCACAAGACTTGACATCCTTTTTGCGACAGATCGTTAGGCGTAGTATTACACTAACTGCAAGAAATAAGTTAATTAACACTCTCTTCCATGCCTCTGCTGATTTGGAAGATGAGATGGTTTGTAAATGGCTCCTTTCATCAAACCCTGTCATGAGTCGCTTTGCAGCGGATATTTTTTCCAGGACACCTAGTGGTAAACGTCTCCAAATATTAGGTTATCTTGAGGGGACCAGGACTCTATTGGCCTCCAAAATCATAAACAACAACAGTGAGACACCTGTACTTGATAAGCTGAGGAAGATCACCCTACAAAGATGGAATCTGTGGTTCAGTTATTTGGACCATTGTGACCAATTACTAGCAGATGCTCTACAGAAAATTAGTTGCACGGTGGATTTGGCCCAGATTTTGCGTGAGTATACATGGTCACACATCTTAGAGGGTAGACCATTGATCGGAGCGACATTACCATGTATGGTGGAGCAATTCAAAGTTAAGTGGCTAGGACAATATGAACCTTGTCCAGAAT----------------------------------------------GTCTCAACAAAAAAGGCTCAAAT------------------------GCTTATGTCTCAGT--TGCAGTCAAAGATCAAGTGGTCAGTGCTTGGCCTAATACTTCTCGAATAAGTTGGACAATAGGGAGTGGTGTCCCCTATATAGGGTCAAGAACCGAGGATAAAATCGGACAGCCTGCTATCAAGCCGCGATGCCCTTCATCTGCCCTCAAGGAGGCTATAGAATTAGCATCAAGGCTCACTTGGGTTACACAAGGAAGTTCTAATAGTGAACAATTAATCCGGCCTTTCTTAGAAGCGAGAGTCAACCTTAGTGTCAGTGAAGTCCTGCAAATGACACCATCACATTATTCAGGAAATATTGTCCATCGATATAACGACCAATATAGCCCGCACTCATTTATGGCGAATCGCATGAGCAATACTGCGACCCGTCTCATAGTGTCAACTAATACACTTGGAGAATTTTCAGGTGGAGGGCAGGCCGCCAGGGACAGCAATATAATTTTCCAGAATGTTATAAATTTAGCAGTTGCCCTTTATGATATTAGATTCCGGAATACGAACACCTCTGATATAAGGCATAATAGGGCTCATCTTCACCTGACAGAGTGCTGTACTAAAGAGGTCCCGGCCCAGTATTTGACATATACAAGTGCACTTAATCTGGATTTAAGCCGTTATCGTGATAATGAACTAATATATGACTCAAATCCACTGAGGGGAGGATTGAACTGCAATTTAACAATGGATAGTCCTTTAGTGAAGGGTCCTAGGCTTAACATGATTGAAGATGATCTTCTCCGCTTTCCACACCTTTCTGGATGGGAGTTAGCGAAAACGGTGGTACAATCCATCATCTCAGACAATAGCAACTCATCAACAGATCCAATCAGTAGCGGAGAAACACGCTCTTTCACAACTCATTTTCTCACTTACCCTCAGATTGGCCTTCTTTACAGTTTCGGGGC---------AGTATTATGCTTTTATCTAGGCAATACTATCCTATGGACTAAAAAACTTGATTATGAACAGT----TTCTATATTATTTGCATAACCAGCTGCACAACTTACCTCATCGAGCACTCCGTGTTTTTAAACCAACATTTAAGCATGCCAGTGTGATGTCCCGATTAATGGAAATTGATTCCAACTTCTCAATTTATATTGGCGGGACATCTGGAGATCGAGGGCTGTCTGATGCTGCTCGACTGTTTCTTCGGACAGCAATCGCGAGTTTTTTACAATTTCTTAA-----AAGCTGGATCATCGATCGCCAAAAAACAATTCCTTTATGGATAGTATATCCGCTTGAAGGTCAACAGCCGGAATCCATCAATGAATTTCTACATAAAATTT----TAGGTCTGCTCAAACAAGGCCCCAAAAGTATTCCAAAGGAGGTCAGCATTCAAAATGATGGACATTTGGATTTGGCAGAAAATAATTATGTTTACAATAGTAAGAGCACTGCTAGTAATTTCTTCCATGCATCCTTAGCTTACTGGAGAAGTAGGAA---------------------------ATCGCGGAAAACTCAAGACCA-------TAATGATTTCTCAAGAGGG----------------------------GATGGAACACTTACAGAACCCGTGCGTAAGTTCTCA-------------------AGCAATCATCAGTCAGATGAAAAGTACTACAGTGTAACATGT--------------------------------------------------------------------------------------------------------GGAAAGTCACCGAAGCCGCAAGAAC-GCAAAGACTTCTCGCAATAC------------------------------------------AGACTCAGCAATAACGGGCAAACAATGAGTAATCATCGTAAGAAAGGGAAGTTCCACAAGTGGAATC-------------CCTGCAAAATGTTAATGGAGAGTCAAAGGGGAACT--------------------------------------------------GTTCTAACAGAGGGTGACTACTTTCAAAACAATACTCCACCAACAGATGATGTATC-----------------------------AAGTCCTCACCGACTC------------------------------ATTCTACCATTTTTTAAATTGGGAAATCACAACCATGCACATGATCAAGATGCCCAAGAATTGATAAATCAAAATATTAAACAGTACCTACATCAGCTAA------------GGTCTATGTTGGACACCACTATATATTGTAGATTCACAGGGATTGTCTCATCCATGCATTACAAATTGGACGAAGTTCTTCTAGAATACAATAGTTTCGATTCAGCTATCACATTAGCTGAAGGTGAGGGGTCAGGGGCTCTATTACTTTTGCAAAAATATAGTACAAGGTTATTATTTTTGAACACATTGGCAACAGAACACAGTATAGAGTCAGAAGTTGTATCAGGTTTTTCTACTCCGAGAATGTTGTTACCAATA---ATGCAAAAGGTTCATGAAGGACAAGTCACTGTTATCTTAAATAATTCAGCAAGTCAGATAACTGACATAACTAGCTCAAAGTGGTTAAGTAATCAAAAATATAATCTACCTTGTCAAGTTGAAATCATTACGATGGATGCTGAAACAACAGAGAACTTAAACAGGTCCCAACTCTACCGAGCAGTATATAACTTAATACTTGATCACATTGATCCGCAGTATCTCAAGGTGGTGGTACTCAAAGTATTTCTGAGTGATATAGAAGGAATATTATGGATTAATGATTACTTGGCTCCATTATTCGGGGCTGGTTACTTGATTAAACCGATTACATCAAGTGCCCGGTCAAGTGAATGGTACCTTTGCT-----TATCAAATTTGATATCTACTAACAGGAGATCGGCCCATC----------AGACTCACAAGGCATGTCTTGGTGTTATCAGAGATGCTTTGCAAGCACAAGTCCAGCGAGGCGTGTACTGGTTGAGTCACATCGCACAGTATGCTACAAAGAATCTCCATTGTGAATACATATGCCTTGGTTTCCCACCTCTAGAAAAGGTCCTATATCACAGGTATAATCTAGTTGA-TACTGGACTCGGTCCATTGTCGTCAGTTATTAGACATTTAACTAACCTCCAGGCAGAGA-----TACGAGACTTAGTATTAGA-TTATACCCTGATGAGAGAGAGTCGCACTCAAACGTACCATTTTATTAAGACTGCAAAAGGCAGAATCACAAAGTTAGTCAATGACTTTCTGAAGTTTTCTTTAATTGTCCAGGCACTCAAAAATAATTCTTCTTGGTATACTGAGCTTAAAAAATTACCTGAGGTGATTAATGTGTGTAATCGATTTTATCATACTCACAGTTGCGAATGTCAGGAAAAATTCTTTGTCCAGACGCTTTATTTACAACGCCTACGCGATGCAGAAATCAAGCTAATTGAACGCCTTACCGGGTTAATGCGATTTTATCCAGAAGGGTTAA--TATATTCCAACCACA-------CATAG
>Sudan_ebolavirus_Nakisamata_JN638998.1
ATGATGGCTACCCAACATACACAATATCCTGATGCAAGATTGTCTTCCCCAATTGTCTTAGACCAATGTGACCTAGTGACAAGAGCATGTGGACTTTACTCTGAGTATTCGCTGAACCCTAAACTAAGGACATGCCGTTTACCGAAACATATCTATAGATTGAAATATGACACTATTGTTTTACGATTTATTAGTGATGTCCCTGTAGCTACAATCCCAATAGACTACATTGCTCCGATGTTAATAAATGTTCTGGCAGATAGTAAAAATGTACCATTGGAACCTCCCTGCTTGAGTTTCTTGGATGAAATAGTCAATTATACCGTGCAGGATGCAGCATTCCTTAATTATTACATGAATCAGATTAAAAC------ACAGGAAGGAGTAATTACAGATCAATTAAAACAGAACATTCGTAGGGTCATTC------ACAAAAACAGATATCTATCTGCTCTATTCTTCTGGCATGATCTTGCCATCCTCACCCGTCGAGGGAGAATGAACCGAGGAAATGTGCGCTCCACTTGGTTTGTAACGAATGAGGTTGTTGACATTCTAGGATATGGTGATTATATCTTCTGGAAGATCCCTATTGCTCTATTACCAATGAACACAGCTAATGTTCCACATGCAT---------CAACTGACTGGTACCAACCTAATATCTTCAAGGAGGCTATTCAAGGACACACACATATTATTTCAGTCTCTACAGCCGAGGTCCTTATTATGTGTAAGGATCTTGTCACAAGTCGTTTTAATACCCTTCTGATTGCTGAGTTAGCCAGGTTGGAAGATCCAGTGTCTGCTGATTATCCACTAGTAGATAATATTCAATCTCTGTATAACGCAGGAGACTACCTGTTGTCCATATTGGGATCAGAGGGGTACAAAATAATCAAATATCTCGAACCTCTGTGTTTGGCTAAGATTCAACTATGTTCCCAATATACAGAACGAAAAGGGCGGTTTTTAACCCAGATGCATCTTGCAGTTATTCAGACATTGCGTGAACTCCTCCTTAATAGAGGGTTGAAAAAATCACAATTGTCTAAAATCCGCGAGTTTCACCAACTGTTGCTCAGACTCCGATCCACACCACAACAATTATGTGAATTATTTTCAATCCAAAAACACTGGGGCCACCCAGTTCTGCATAGTGAAAAGGCCATCCAAAAGGTTAAAAATCATGCAACAGTTCTAAAGGCATTGCGGCCGATTATCATCTTTGAAACGTATTGTGTATTCAAGTATAGTGTTGCAAAACATTTCTTTGATAGTCAAGGCACTTGGTACAGTGTGATATCAGACCGATGTTTAACGCCGGGATTGAATTCCTACATTAGGCGAAATCAATTCCCTCCACTTCCAATGATCAAAGATCTTTTATGGGAATTTTACCATTTGGATCATCCTCCATTATTCTCCACGAAGATCATTAGTGACCTCAGCATTTTCATTAAAGACCGCGCAACAGCAGTTGAACAAACCTGTTGGGATGCAGTTTTTGAGCCTAACGTTTTGGGCTACAGTCCACCTTATCGATTCAATACCAAACGTGTACCTGAACAATTCCTGGAGCAAGAGGATTTTTCTATTGAGAGTGTCTTACAATACGCCCAAGAACTTAGGTACTTATTGCCCCAGAATCGAAATTTTTCTTTTTCATTGAAGGAAAAAGAATTAAATGTTGGTAGGACATTTGGAAAATTGCCTTATTTAACCAGGAATGTCCAAACCCTCTGCGAAGCATTACTTGCAGATGGTTTGGCTAAAGCCTTTCCAAGCAATATGATGGTTGTCACAGAGAGGGAACAAAAGGAGAGCCTCCTTCACCAAGCATCCTGGCACCATACAAGTGATGATTTCGGAGAGCATGCCACAGTTCGTGGAAGTAGTTTTGTCACAGACCTGGAAAAATACAATCTGGCCTTCAGGTATGAATTCACAGCTCCCTTCATCAAATATTGCAACCAATGCTATGGGGTTCGCAATGTCTTTGATTGGATGCACTTCCTAATTCCGCAATGTTACATGCATGTTAGTGATTATTATAACCCACCACATAATGTAACCTTAGAGAATAGGGAATATCCCCCCGAAGGACCAAGTGCTTATAGAGGCCACCTTGGCGGTATTGAGGGGCTTCAACAAAAGTTATGGACTAGTATCTCATGTGCTCAAATCTCATTGGTAGAGATCAAGACCGGGTTCAAATTGCGATCAGCAGTCATGGGGGATAATCAATGTATTACAGTATTATCAGTCTTTCCACTAGAATCTAGTCCGAATGAGCAGGAGAGATGCGCAGAAGACAATGCAGCCAGAGTGGCTGCTAGCTTGGCCAAAGTCACAAGTGCCTGTGGGATATTCCTCAAGCCTGATGAGACTTTTGTACACTCAGGCTTTATCTATTTTGGCAAAAAGCAATATTTGAACGGAATTCAATTACCTCAATCACTCAAGACAGCAGCTAGGATGGCCCCTCTCTCAGATGCAATTTTTGATGACTTGCAAGGTACACTTGCCAGTATAGGAACTGCCTTTGAGCGATCAATCTCCGAAACTAGACATATTTTACCATGTCGTGTTGCAGCTGCCTTTCATACATATTTCTCTGTTCGGATCTTACAACATCATCACCTTGGTTTCCATAAGGGTTCAGACCTTGGACAATTGGCAATCAATAAACCTCTTGATTTCGGAACCATTGCACTATCCTTAGCAGTTCCTCAGGTATTGGGTGGATTATCCTTCCTAAATCCAGAAAAGTGCCTTTATCGCAACTTGGGTGATCCTGTAACTTCAGGCCTATTTCAGTTGAAGCATTATCTGTCAATGGTGGGTATGAGTGATATCTTTCATGCACTTGTTGCAAAAAGCCCAGGGAATTGTAGCGCAATTGACTTTGTTCTAAACCCAGGCGGGTTAAATGTCCCTGGATCACAGGATTTAACATCTTTCCTTCGTCAGATTGTCAGAAGGAGTATCACACTTTCGGCAAGGAACAAGTTAATCAACACGTTATTTCACGCTTCTGCAGATCTTGAAGACGAATTAGTATGTAAATGGTTACTTTCTTCAACGCCCGTGATGAGCCGTTTCGCAGCCGATATTTTCTCACGAACACCAAGCGGGAAAAGATTACAAATCTTGGGATACCTCGAGGGAACCAGAACTTTATTAGCATCCAAAATGATAAGCAATAATGCAGAGACACCAATCTTGGAGAGGCTCAGAAAAATAACGCTTCAAAGATGGAATCTATGGTTTAGTTACCTAGACCATTGTGACCCAGCTTTAATGGAAGCAATTCAACCAATTAAGTGTACTGTTGATATTGCTCAAATTCTTAGAGAATACTCCTGGGCTCATATTCTTGATGGTAGACAGTTAATAGGGGCGACACTGCCATGTATACCTGAGCAGTTCCAAACCACATGGTTAAAACCTTACGAGCAATGTGTGGAAT----------------------------------------------GTTCATCCACAAACAATTCTAGT------------------------CCATATGTATCAGT--TGCATTAAAAAGGAACGTGGTTAGTGCTTGGCCTGATGCATCTAGATTGGGGTGGACGATTGGTGATGGGATTCCCTACATAGGCTCAAGAACTGAGGACAAGATAGGTCAGCCCGCTATTAAGCCGAGGTGCCCATCAGCTGCATTAAGAGAAGCTATTGAATTGACCTCTAGGTTGACCTGGGTCACTCAAGGTAGTGCAAACAGCGATCAGTTAATTCGCCCTTTTCTTGAGGCAAGAGTAAACTTGAGTGTACAAGAGATTCTTCAAATGACCCCCTCACATTACTCCGGTAATATTGTGCATCGGTATAATGATCAGTATAGCCCTCACTCCTTTATGGCTAACCGCATGAGTAACACAGCAACGCGCTTGATGGTATCTACCAACACACTAGGAGAGTTTTCCGGAGGGGGTCAGGCTGCACGTGATAGCAACATTATATTTCAAAATGTGATTAACTTTGCAGTGGCCTTGTATGACATTAGGTTTCGGAACACTTGTACATCTTCTATTCAATATCACAGGGCCCATATTCACCTGACGAATTGTTGTACGAGGGAAGTACCGGCCCAATACTTAACATACACAACCACGCTAAATCTAGATTTGAGTAAGTACCGTAATAATGAACTGATTTATGATTCAGAGCCACTAAGAGGAGGTCTCAACTGCAACTTATCGATTGACAGTCCTTTGATGAAGGGCCCACGTTTAAATATTATTGAGGATGACTTAATACGGTTGCCACATTTATCCGGCTGGGAATTAGCAAAAACAGTCTTACAATCAATAATCTCTGATAGTAGCAATTCATCAACAGATCCCATTAGCAGCGGTGAAACAAGATCCTTCACAACCCACTTCTTAACGTATCCCAAAATAGGGCTCCTATACAGTTTTGGAGC---------CCTCATAAGTTTTTATTTGGGTAATACTATTCTGTGCACGAAAAAGATCGGACTCACAGAAT----TTCTATACTATCTCCAGAATCAGATCCACAACTTATCACACAGATCCCTTCGAATCTTCAAACCGACATTTAGACACTCAAGTGTCATGTCCAGGTTGATGGATATAGACCCCAACTTCTCAATATATATTGGTGGGACTGCAGGTGACCGTGGATTATCGGACGCTGCAAGATTATTTCTCCGAATTGCAATTTCAACTTTCTTGAGCTTTGTTGA-----GGAGTGGGTTATCTTTAGGAAGGCAAACATCCCACTATGGGTTATCTATCCTCTCGAAGGCCAACGCCCTGATCCTCCTGGCGAATTTTTGAACCGAGTAAAATCTCTAATTGTTGGGACTGAAGATGATAAA------AATAAAGGCTCTATACTTTCAAGATC----TGGAGAGAAATGCTCTTCAAATCTAGTTTATAATTGCAAGAGTACAGCAAGCAATTTTTTCCATGCATCATTGGCTTATTGGAGAGGTCGA---------------------------------CATAGACCTAAGAAGAC-------TATAGGTGCAACTAACGCGACAACAGCTCCACATATCATTTTGCCACTAGGAAATTCTGATCGACCGCCTGGCCTAGACCTTAA------------------TAGGAACAATGATACTTTCATTCCTACCAGAATTAAACAGAT------------------------------------------------------------------------------------------------AGTCCAAGGAGACTCTAGAAACGACAGAACGAC-CACCACGAGATTTCCACC----------------------------------------------CAAAAGTAGGTCCACTCCAACATCAGCAACCGAGCCTCCTACAAAAATGTATGAGGGTT--------------------CGACAACCCACCAAGGGAAATTAACAGATACAC----------------------------------------------------ATTTGGATGAGGATCACAATGCCAAAGAGTTCCCATCC-----------------------------------------------AATCCGCATCGTTTA------------------------------GTAGTACCATTCTTTAAATTAACAAAAGATGGGGAATACAGTATCGAACCTTCTCCTGAAGAAAGCCGCAGTAATATAAAAGGGTTACTTCAACATTTAA------------GAACCATGGTTGATACTACCATATATTGTCGCTTCACTGGAATTGTTTCATCAATGCATTATAAGTTAGATGAAGTACTATGGGAATATAATAAATTTGAATCAGCTGTAACCCTAGCAGAAGGGGAGGGTTCAGGTGCCTTACTACTGATCCAAAAATACGGCGTTAAGAAGTTATTTTTGAATACACTTGCTACTGAACATAGTATTGAGAGTGAAGTAATATCAGGTTACACCACTCCAAGGATGCTACTCTCAATT---ATGCCTAAAACACATCGTGGTGAGCTAGAGGTCATATTAAATAACTCAGCTAGTCAAATAACTGATATTACACACCGAGATTGGTTTTCAAATCAAAGAAATAGGATTCCAAATGATGCTGATATTATTACCATGGATGCTGAAACCACAGAAAACTTAGATCGTTCCAGATTATATGAAGCAGTATATACGATTATTTGTAATCATATCAATCCTAAAACTTTGAAAGTGGTCATCTTAAAAGTCTTCCTCAGCGATTTGGATGGGATGTGCTGGATTAACAATTATCTTGCTCCTATGTTTGGATCAGGATATTTAATCAAACCTATAACATCAAGTGCAAAGTCAAGTGAGTGGTATTTATGCT-----TATCTAATCTACTTTCAACCTTGAGAACTACTCAGCATC----------AAACCCAGGCAAACTGTCTCCAGGTCGTACAATGTGCTCTTCAACAGCAAGTACAAAGAGGGTCATATTGGCTAAGTCATCTTACTAAATACACCACAAGTAGATTGCACAATAGTTATATTGCATTTGGTTTTCCTTCATTAGAGAAGGTCCTATATCATAGGTATAACCTTGTTGA-TTCGAGAAACGGACCATTAGTTTCTATAACGAGACACCTTGCCCTCCTCCAAACTGAGA-----TCCGGGAGTTGGTAACTGA-TTATAATCAGCTGCGACAAAGTCGAACCCAGACTTATCATTTCATAAAAACATCCAAGGGACGGATAACTAAACTAGTGAATGATTATCTAAGATTTGAGTTGGTTATACGGGCTCTTAAAAATAATTCTACATGGCACCATGAGTTATACTTGCTACCAGAACTTATAGGTGTTTGCCATCGATTTAATCATACACGTAACTGTACATGCAGCGAAAGGTTCCTGGTTCAAACTTTATATCTACACCGAATGAGTGATGCTGAGATAAAACTTATGGACCGGCTCACCAGCCTAGTCAATATGTTTCCTGAAGGTTTCAGGTCTAGTTCAGTCTAA------------
>Sudan_ebolavirus_Uganda_(2000)_NC_006432.1
ATGATGGCTACCCAACATACACAATATCCTGATGCAAGATTGTCTTCCCCAATTGTCTTAGACCAATGTGACCTAGTGACAAGAGCATGTGGACTTTACTCTGAGTATTCGCTGAACCCTAAACTAAAGACATGCCGTTTACCGAAACATATCTATAGATTAAAATATGACACTATTGTTTTACGATTTATTAGTGATGTCCCTGTAGCTACAATCCCAATAGACTACATTGCTCCGATGTTAATAAATGTTCTGGCAGATAGTAAAAATGTACCATTGGAACCTCCCTGCTTGAGTTTCTTGGATGAAATAGTCAATTATACCGTGCAGGATGCAGCCTTCCTTAATTATTACATGAATCAGATTAAAAC------ACAGGAAGGAGTAATTACAGATCAATTAAAACAGAACATTCGTAGGGTCATTC------ACAAAAACAGATATCTATCTGCTCTATTCTTCTGGCATGATCTTGCCATCCTCACCCGTCGAGGGAGAATGAACCGAGGAAATGTGCGCTCCACTTGGTTTGTAACGAATGAGGTTGTTGACATTCTAGGATATGGTGATTATATCTTCTGGAAGATCCCTATTGCTCTATTACCAATGAACACAGCTAATGTTCCACATGCAT---------CAACTGACTGGTACCAACCTAATATCTTCAAGGAGGCTATTCAAGGACACACACATATTATTTCAGTCTCTACAGCCGAGGTCCTTATTATGTGTAAGGATCTTGTCACAAGTCGTTTTAATACCCTTCTGATTGCTGAGTTAGCCAGGTTGGAAGATCCAGTGTCTGCTGATTATCCACTAGTAGATAATATTCAATCTCTGTATAACGCAGGAGACTACCTGTTGTCCATATTGGGATCAGAGGGGTACAAAATAATCAAATATCTCGAACCTCTGTGTTTGGCTAAGATTCAACTATGTTCCCAATATACAGAACGAAAAGGGCGGTTTTTAACCCAGATGCATCTTGCAGTTATTCAGACATTGCGTGAACTCCTCCTTAATAGAGGGTTGAAAAAATCACAATTGTCTAAAATCCGCGAGTTTCACCAACTGTTGCTCAGACTCCGATCTACACCACAACAATTATGTGAATTATTTTCAATCCAAAAACACTGGGGCCACCCAGTTCTGCATAGTGAAAAGGCCATCCAAAAGGTTAAAAATCATGCAACAGTTCTAAAGGCATTGCGGCCGATTATCATCTTTGAAACGTATTGTGTATTCAAGTATAGTGTTGCAAAACATTTCTTTGATAGTCAAGGCACTTGGTACAGTGTGATATCAGACCGATGTTTAACGCCGGGATTGAATTCCTACATTAGGCGAAATCAATTCCCTCCACTTCCAATGATCAAAGATCTTTTATGGGAATTTTACCATTTGGATCATCCTCCATTATTCTCCACGAAGATCATTAGTGACCTCAGCATTTTCATTAAAGACCGCGCAACAGCAGTTGAACAAACCTGTTGGGATGCAGTTTTTGAGCCTAACGTTTTGGGCTACAGTCCACCTTATCGATTCAATACCAAACGTGTACCTGAACAATTCCTGGAGCAAGAGGATTTTTCTATTGAGAGTGTCTTACAATACGCCCAAGAACTTAGGTACTTATTGCCCCAGAATCGAAATTTTTCTTTTTCATTGAAGGAAAAAGAATTAAATGTTGGTAGGACATTTGGAAAATTGCCTTATTTAACCAGGAATGTCCAAACCCTCTGCGAAGCATTACTTGCAGATGGTTTGGCTAAAGCCTTTCCAAGCAATATGATGGTTGTCACAGAGAGGGAACAAAAGGAGAGCCTCCTTCACCAAGCATCCTGGCACCATACAAGTGATGATTTCGGAGAGCATGCCACAGTTCGTGGAAGTAGTTTTGTCACAGACCTGGAAAAATACAATCTGGCCTTCAGGTATGAATTCACAGCTCCCTTCATCAAATATTGCAACCAATGCTATGGGGTTCGCAATGTCTTTGATTGGATGCACTTCCTAATTCCGCAATGTTACATGCATGTTAGTGATTATTATAACCCACCACATAATGTAACCTTAGAGAATAGGGAATATCCCCCCGAAGGACCAAGTGCTTATAGAGGCCACCTTGGCGGTATTGAGGGGCTTCAACAAAAGTTATGGACTAGTATCTCATGTGCTCAAATCTCATTGGTAGAGATCAAGACCGGGTTCAAATTGCGATCAGCAGTCATGGGGGATAATCAATGTATTACAGTATTATCAGTCTTTCCACTAGAATCTAGTCCGAATGAGCAGGAGAGATGCGCAGAAGACAATGCAGCCAGAGTGGCTGCTAGCTTGGCCAAAGTCACAAGTGCCTGTGGGATATTCCTCAAGCCTGATGAGACTTTCGTACACTCAGGCTTTATCTATTTTGGCAAAAAGCAATACTTGAACGGAATTCAATTACCTCAATCACTCAAGACAGCAGCTAGGATGGCCCCTCTCTCAGATGCAATTTTTGATGACTTGCAAGGTACACTTGCCAGTATAGGAACTGCCTTTGAGCGATCAATCTCCGAAACTAGACATATTTTACCATGCCGTGTTGCAGCTGCCTTTCATACATATTTCTCTGTTCGGATCTTACAACATCATCACCTTGGTTTCCATAAGGGTTCAGACCTTGGACAATTGGCAATCAATAAACCTCTTGATTTCGGGACCATTGCACTATCCTTAGCAGTTCCTCAGGTATTGGGTGGATTATCCTTCCTAAATCCAGAAAAGTGCCTTTATCGCAACTTGGGTGATCCTGTAACTTCAGGCCTATTTCAGTTGAAGCATTATCTGTCAATGGTGGGTATGAGTGATATCTTTCATGCACTTATTGCAAAAAGCCCAGGGAATTGTAGCGCAATTGACTTTGTTCTAAACCCAGGCGGGTTAAATGTCCCTGGATCACAGGATTTAACATCTTTCCTTCGTCAGATTGTCAGAAGGAGTATCACACTTTCGGCAAGGAACAAGTTAATCAACACGTTATTTCACGCTTCTGCAGATCTTGAAGACGAATTAGTATGTAAATGGTTACTTTCTTCAACGCCCGTGATGAGCCGTTTTGCAGCCGATATTTTCTCACGAACACCAAGCGGGAAAAGATTACAAATCTTGGGATACCTCGAGGGAACCAGAACTTTATTAGCATCCAAAATGATAAGCAATAATGCAGAGACACCAATCTTGGAGAGGCTCAGAAAAATAACACTTCAAAGATGGAATCTATGGTTTAGTTACCTAGACCATTGTGACCCAGCTTTAATGGAAGCAATTCAACCAATTAAGTGTACTGTTGATATTGCTCAAATTCTTAGAGAATACTCCTGGGCTCATATCCTTGATGGTAGACAGTTAATAGGGGCAACACTGCCATGTATACCTGAGCAGTTCCAAACCACATGGTTAAAACCTTACGAGCAATGTGTGGAAT----------------------------------------------GTTCATCCACAAACAATTCTAGT------------------------CCATATGTATCAGT--TGCATTAAAAAGGAACGTGGTTAGTGCTTGGCCTGATGCATCTAGATTGGGGTGGACGATTGGTGATGGGATTCCCTACATAGGCTCAAGAACTGAGGACAAAATAGGTCAGCCCGCTATTAAGCCGAGGTGCCCATCAGCTGCATTAAGAGAAGCTATTGAATTGACCTCTAGGTTGACCTGGGTCACTCAAGGTAGTGCAAACAGCGATCAGTTAATTCGCCCTTTTCTTGAGGCAAGAGTAAACTTGAGTGTACAAGAGATTCTTCAAATGACCCCCTCACATTACTCCGGTAATATTGTGCATCGGTATAATGATCAGTATAGCCCTCACTCCTTTATGGCTAACCGCATGAGTAACACAGCAACGCGCTTGATGGTATCTACCAACACACTAGGAGAGTTTTCCGGAGGGGGTCAGGCTGCACGTGATAGCAACATTATATTTCAAAATGTGATTAACTTTGCAGTGGCCTTGTATGACATTAGGTTTCGGAACACTTGTACATCTTCTATTCAATATCACAGGGCCCATATTCACCTGACGAATTGTTGTACGAGGGAAGTACCGGCCCAATACTTAACATACACAACCACGCTAAATCTAGATTTGAGTAAGTACCGTAATAATGAACTGATTTATGATTCAGATCCACTAAGAGGAGGTCTCAACTGCAACTTATCGATTGACAGTCCTTTGATGAAGGGCCCACGTTTAAATATTATTGAGGATGACTTAATACGGTTGCCACATTTATCCGGCTGGGAATTAGCAAAAACAGTCTTGCAATCAATAATCTCTGATAGTAGCAATTCATCAACAGATCCCATTAGCAGCGGTGAAACAAGATCCTTCACAACCCACTTCTTAACGTATCCCAAAATAGGGCTTCTATACAGTTTTGGAGC---------CCTCATAAGTTTTTATTTGGGTAATACTATTCTATGCACGAAAAAGATCGGACTCACAGAAT----TTCTATACTATCTCCAGAATCAGATCCACAACTTATCACATAGATCCCTTCGAATCTTCAAACCGACATTTAGACACTCAAGTGTCATGTCCAGGTTGATGGATATAGACCCCAACTTCTCAATATATATTGGTGGGACTGCAGGTGACCGTGGATTATCGGACGCTGCAAGATTATTTCTCCGAATTGCAATTTCAACTTTCTTGAGCTTTGTTGA-----GGAGTGGGTTATCTTTAGGAAGGCAAACATCCCACTATGGGTTATCTATCCTCTCGAAGGCCAACGCTCTGATCCTCCTGGCGAATTTTTGAACCGAGTAAAATCTCTAATTGTTGGGACTGAAGATGATAAA------AATAAAGGCTCTATACTTTCAAGATC----TGGAGAGAAATGCTCTTCAAATCTAGTTTATAATTGCAAGAGTACAGCAAGCAATTTTTTCCATGCATCATTGGCTTACTGGAGAGGTCGA---------------------------------CATAGACCTAAGAAGAC-------TATAGGTGCAACTAACGCGACAACAGCTCCACATATCATTTTGCCACTGGGAAATTCTGATCGACCGCCTGGCCTAGACCTTAA------------------TAGGAACAATGATACTTTCATTCCTACCAGAATTAAACAGAT------------------------------------------------------------------------------------------------AGTCCAAGGAGACTCTAGAAACGACAGAACGAC-CACCACGAGATTTCCACC----------------------------------------------CAAAAGTAGGTCCACTCCAACATCAGCAACCGAGCCTCCTACAAAAATGTATGAGGGTT--------------------CGACAACCCACCAAGGGAAATTAACAGATACAC----------------------------------------------------ATTTGGATGAGGATCACAATGCCAAAGAGTTCCCATCC-----------------------------------------------AATCCGCATCGTTTA------------------------------GTAGTACCATTCTTTAAATTAACAAAAGATGGGGAATACAGCATCGAACCTTCTCCTGAAGAAAGCCGCAGTAATATAAAAGGGTTACTTCAACATTTAA------------GAACCATGGTTGATACTACCATATATTGTCGCTTCACTGGAATTGTTTCATCAATGCATTATAAGTTAGATGAAGTACTATGGGAATATAATAAATTTGAATCAGCTGTAACCCTAGCAGAAGGGGAGGGTTCAGGTGCCTTACTACTGATCCAAAAATACGGCGTTAAGAAGTTATTTTTGAATACACTTGCTACTGAACATAGTATTGAGAGTGAAGTGATATCAGGTTACACCACTCCAAGGATGCTACTCCCAATT---ATGCCTAAAACACATCGTGGTGAGCTAGAGGTCATATTAAATAACTCAGCTAGTCAAATAACTGATATTACACATCGAGATTGGTTTTCAAATCAAAAAAATAGGATTCCAAATGATGCTGATATTATTACCATGGATGCTGAAACTACAGAAAACTTAGATCGTTCCAGATTATATGAAGCAGTATATACGATTATTTGTAATCATATCAATCCTAAAACTTTGAAAGTGGTCATCTTAAAAGTCTTCCTCAGCGATTTGGATGGGATGTGCTGGATTAACAATTATCTTGCTCCTATGTTTGGATCAGGATATTTAATCAAACCTATAACATCAAGTGCAAAGTCAAGTGAGTGGTATTTATGCT-----TATCTAATCTACTTTCAACCTTGAGAACTACTCAGCATC----------AAACCCAGGCAAACTGTCTCCATGTCGTACAATGTGCTCTTCAACAGCAAGTACAAAGAGGGTCATATTGGCTAAGTCATCTTACCAAATACACCACAAGTAGATTGCACAATAGTTATATTGCATTTGGTTTTCCTTCATTAGAGAAGGTCCTATATCATAGGTATAACCTTGTTGA-TTCGAGAAATGGACCATTAGTTTCTATAACGAGACACCTTGCCCTCCTCCAAACTGAGA-----TCCGGGAGTTGGTAACTGA-TTATAATCAGCTGCGACAAAGTCGAACCCAGACTTATCATTTCATAAAAACATCCAAGGGACGGATAACTAAACTAGTGAATGATTATCTAAGATTTGAGTTGGTTATACGGGCTCTTAAAAATAATTCTACATGGCACCATGAGTTATACTTGCTACCAGAACTTATAGGTGTTTGCCATCGATTTAATCATACACGTAACTGTACATGCAGTGAAAGGTTCCTGGTTCAAACTTTATATCTACACCGAATGAGTGATGCTGAGATAAAACTTATGGACCGGCTCACCAGCCTAGTCAATATGTTTCCTGAAGGTTTCAGGTCTAGTTCAGTCTAA------------
>Ebola_virus_Yambio_MH121169.1
ATGATGGCTACCCAACATACACAATATCCTGATGCAAGATTGTCTTCCCCAATCGTTTTAGACCAATGTGACCTAGTGACAAGAGCATGCGGACTGTACTCTGAGTATTCGCTGAACCCTAAACTAAGAACATGCCGCTTGCCGAAACATATCTATAGATTAAAATATGACGCCATTGTTTTAAGATTTATCAGTGATGTCCCTGTAGCTACAATCCCAATAGATTACATTGCTCCAATGTTAATAAATGTTCTGGCAGATAGTAAAAATGCACCATTAGAACCTCCCTGTTTGAGCTTCCTAGATGAGATAGTCAATTATACTGTGCAGGATGCGGCATTCCTTAATTATTACATGAATCAGATTAAAAC------ACAGGAAGGAGTAATTACAGATCAATTAAAACAGAACATTCGTAGGGTCATTC------ACAAAAACAGATATTTATCTGCTCTATTTTTCTGGCATGATCTCTCCATCCTCACCCGTCGAGGGAGAATGAACCGAGGAAATGTGCGCTCCACTTGGTTTGTAACGAATGAGGTTGTTGATATCCTAGGATATGGTGATTATATTTTCTGGAAGATCCCTATTGCTCTATTACCAATGAACACAGCTAATGTTCCTCATGCAT---------CGACTGACTGGTACCAACCTAATATCTTCAAGGAGGCTATTCAAGGACACACACATATTATTTCAGTCTCTACAGCCGAGGTTCTTATTATGTGTAAGGATCTTGTCACAAGTCGTTTTAACACCCTTCTGATTGCTGAGTTAGCCAGGTTGGAAGATCCAGTGTCCGCTGATTATCCACTGGTAGATGATATTCAATCTCTGTATAATGCAGGAGACTACTTGTTGTCCATATTGGGATCGGAGGGGTACAAAATAATCAAGTATCTCGAGCCTCTGTGTTTGGCTAAGATTCAACTATGTTCCCAATATACAGAACGAAAAGGGCGGTTTTTAACCCAGATGCATCTTGCAGTTATTCAAACATTGCGTGAACTTCTCCTTAATAGAGGGTTGAAAAAATCACAGCTTTCTAAAATCCGTGAGTTCCACCAACTGTTGCTCAGACTTCGATCTACACCACAACAATTATGTGAATTATTTTCAATCCAAAAGCACTGGGGCCATCCAGTTCTGCATAGTGAAAAGGCCATACAAAAGGTTAAAAATCATGCAACAGTTCTAAAGGCATTGCGTCCGATTATCATCTTTGAAACGTACTGTGTATTCAAGTACAGTGTTGCAAAACATTTCTTTGATAGCCAAGGCACTTGGTACAGTGTGATATCAGACCGATGTTTAACGCCGGGATTGAATTCCTACATTAGGCGAAATCAATTCCCACCACTTCCAATGATCAAAGATCTTCTATGGGAATTTTACCATTTGGATCATCCTCCATTATTCTCCACGAAGATCATTAGTGATCTCAGCATTTTCATTAAAGACCGTGCAACAGCAGTTGAACAAACCTGTTGGGATGCAGTTTTCGAGCCTAACGTTTTGGGCTACAGTCCACCTTATCGATTCAACACCAAACGTGTACCAGAACAATTCCTGGAGCAAGAGGATTTTTCTATTGAGAGTGTCTTACAATACGCCCAAGAACTTAGGTACCTATTGCCCCAGAATCGAAATTTTTCTTTTTCATTGAAAGAAAAAGAATTAAATGTTGGTAGGACATTTGGAAAATTGCCTTATTTAACTAGGAATGTCCAAACCCTCTGCGAAGCATTACTTGCAGATGGTTTGGCTAAAGCCTTTCCAAGCAACATGATGGTTGTCACAGAGAGGGAACAAAAGGAGAGCCTCCTTCACCAAGCATCTTGGCATCATACGAGTGATGATTTCGGAGAGCATGCCACAGTTCGCGGGAGTAGTTTTGTCACAGACCTAGAGAAATATAATCTGGCTTTCAGGTATGAATTCACAGCTCCCTTCATCAAATATTGCAACCAATGCTATGGGGTTCGCAATGTCTTTGATTGGATGCACTTCCTAATTCCGCAATGTTACATGCATGTTAGTGATTATTATAACCCACCACATAATGTAACTTTAGAGAATAGGGAATATCCTCCCGAAGGACCAAGTGCTTATCGAGGCCACCTTGGTGGTATTGAGGGGCTTCAACAAAAGTTATGGACTAGCATCTCATGTGCTCAAATTTCATTGGTAGAGATCAAGACCGGATTCAAATTGCGATCAGCAGTCATGGGGGATAATCAATGTATCACAGTATTATCAGTCTTTCCACTAGAATCCAGTCCGAATGAGCAAGAGAGATGTGCAGAAGACAATGCAGCCAGAGTAGCTGCTAGCTTGGCCAAAGTCACAAGTGCCTGTGGGATATTCCTCAAGCCTGATGAGACTTTCGTACACTCAGGCTTTATCTATTTTGGCAAAAAGCAATACTTAAACGGAATTCAATTGCCTCAATCACTCAAGACAGCAGCTAGGATGGCCCCTCTCTCAGATGCAATTTTTGATGACTTGCAGGGTACACTTGCCAGTATAGGAACTGCCTTTGAGCGATCAATCTCCGAAACTAGACATATTTTACCATGTCGTGTTGCAGCTGCCTTTCATACATATTTCTCTGTTCGGATCTTACAACATCATCACCTTGGCTTCCATAAAGGTTCAGACCTTGGACAATTGGCAATCAATAAACCTCTTGATTTTGGGACCATTGCACTATCCTTAGCAGTTCCCCAGGTACTGGGTGGATTATCCTTCCTAAATCCAGAAAAATGTCTTTATCGCAACCTGGGTGACCCTGTGACTTCAGGCCTATTCCAGTTGAAGCATTATCTATCAATGGTAGGTATGAGTGATATCTTTCACGCACTTGTTGCAAAAAGTCCAGGGAATTGTAGCGCAATTGACTTTGTTCTAAACCCAGGAGGGTTAAATGTCCCTGGATCACAGGATCTAACATCTTTCCTTCGTCAGATTGTCAGAAGGAGTATCACACTTTCGGCAAGGAATAAGTTAATCAACACGCTGTTTCATGCCTCTGCAGATCTTGAAGATGAATTAGTTTGTAAATGGTTACTTTCTTCAACGCCCGTCATGAGCCGTTTCGCAGCCGATATTTTCTCACGAACACCAAGCGGGAAAAGATTACAAATCTTGGGATATCTCGAGGGAACCAGAACTTTATTAGCATCTAAAATGATAAGCAATAATGCAGAGACACCAATCTTAGAGAGACTCAGAAAGATAACACTTCAAAGATGGAATTTATGGTTTAGTTACCTAGACCATTGTGACTCAGCTTTAATGGAAGCAATTCAACCAATTAGGTGTACTGTTGATATTGCTCAAATTCTTAGAGAATACTCCTGGGCTCATATTCTTGACGGTAGACAGTTAATAGGGGCAACATTGCCATGTATACCTGAGCAGTTCCAAACCACATGGTTAAAACCTTACGAGCAATGTGTGGAAT----------------------------------------------GTTCATCCACAAACAATTCTAGT------------------------CCATATGTATCAGT--TGCATTAAAAAGGAACGTGGTCAGCGCTTGGCCTGACGCATCTAGATTGGGGTGGACGATTGGTGATGGGATTCCCTATATAGGCTCAAGAACTGAGGACAAGATAGGTCAGCCCGCTATTAAGCCGAGGTGCCCATCAGCTGCATTGAGGGAAGCTATTGAATTGACCTCTAGGTTAACCTGGGTCACTCAAGGTAGTGCAAATAGCGATCAGTTAATTCGTCCTTTTCTTGAGGCAAGAGTGAATTTGAGTGTACAAGAAATTCTTCAAATGACACCCTCACATTATTCCGGTAATATTGTGCATCGGTATAATGATCAGTATAGCCCTCACTCCTTTATGGCCAACCGCATGAGTAACACAGCAACGCGCTTGATGGTATCTACAAACACACTAGGAGAGTTCTCCGGAGGGGGCCAAGCTGCACGTGATAGCAACATTATATTCCAAAATGTGATTAATTTTGCAGTAGCCTTGTATGACATTAGGTTTCGGAACACCTGTACATCCTCTATTCAATATCACAGGGCTCATATTCACCTGACAGATTGTTGTACGAGGGAAGTACCAGCCCAATACTTAACATACACAACCACGCTAAATCTAGATTTGAGTAAGTATCGTAATAATGAACTGATTTATGATTCAGAGCCACTAAGAGGAGGTCTAAACTGCAACTTATCGATTGACAGTCCTTTGATGAAGGGCCCACGTTTAAATATTATTGAGGATGACTTAATACGGTTGCCACATTTATCCGGTTGGGAATTAGCAAAAACAGTTTTGCAATCCATAATTTCTGATAGTAGCAATTCATCAACAGATCCCATTAGCAGCGGTGAAACAAGATCCTTTACAACCCACTTCTTAACGTATCCTAAAATAGGGCTCTTATACAGTTTTGGAGC---------CCTCATAAGTTTTTATTTGGGTAATACTATCTTGTGCACGAAAAAGATCGGACTTACAGAAT----TTCTATACTATCTCCAGAACCAGATCCACAACTTATCACATAGATCCCTTCGAATCTTCAAACCGACATTCAGACACTCAAGTGTCATGTCTAGGTTGATGGATATAGACCCCAACTTCTCAATATATATTGGTGGGACTGCAGGTGATCGTGGATTATCGGATGCTGCAAGATTATTTCTCCGAATCGCAATTTCAACTTTCTTGAGCTTTGTTGA-----GGAGTGGGTTATCTTTAGGAAGGCAAACATTCCACTATGGGTTGTCTATCCTCTCGAAGGCCAACGCCCTGATCCTCCTGGTGAATTTTTAAACCGAGTAAAATCTTTAATTGTTGGGATTGAGGATGATAAA------AATAAAGGCTCTATACTTTCAAGATC----TGAAGAGAAGTGCTCTTCAAATCTAGTTTATAATTGCAAAAGTACAGCAAGCAATTTTTTCCACGCATCATTGGCTTATTGGAGAGGTCGA---------------------------------CATAGACCTAAGAAGAC-------TATAGGTGCAACTAAAGCGACAACAGCTCCACACATCATTTTGCCGCTAGGAAATTCTGATCGACCGCCTGGCCTAGATCTTAA------------------TCAGAGCAATGATACTTTTATTCCTACCAGAATTAAACAGAT------------------------------------------------------------------------------------------------AGTCCAAGGAGACTCTAGAAATGACAGAACAAC-CACCACGAGACTTCCACC----------------------------------------------CAAAAGTAGGTCCACCCCAACATCAGCAACCGAGCCTCCTACAAAAATATATGAGGGTT--------------------CGACAACCTATCGAGGAAAATCAACAGATACAC----------------------------------------------------ATTTGGATGAGGGTCATAATGCCAAAGAGTTCCCATTC-----------------------------------------------AATCCACATCGTTTA------------------------------GTAGTACCATTTTTTAAATTAACAAAAGATGGGGAATACAGTATCGAACCTTCCCCTGAAGAAAGCCGCAGTGATATAAAAGGGTTACTTCAACATTTAA------------GAACCATGGTTGATACTACCATATATTGTCGCTTCACTGGGATTGTTTCATCAATGCATTATAAATTAGATGAAGTACTATGGGAATATAATAAATTTGAATCAGCTGTAACCCTAGCAGAGGGGGAGGGTTCAGGTGCTTTACTACTGATCCAAAAATACGGCGTTAAGAAGTTATTTTTGAATACACTTGCTACTGAACATAGTATTGAGAGTGAAGTGATATCAGGTTACACCACCCCAAGAATGCTACTCTCAGTT---ATGCCTAGAACACATCGTGGTGAGCTAGAGGTCATATTAAATAACTCAGCTAGTCAAATAACTGATATTACACACCGAGATTGGTTTTCAAATCAAAAAAATAGGATTCCAAATGATGTTGATATTATTACCATGGATGCTGAAACTACAGAAAATTTAGATCGTTCAAGATTATATGAAGCAGTATATACGATTATTTGTAATCATATCAATCCTAAAACTTTAAAAGTGGTCATCTTAAAAGTCTTCCTCAGCGATTTGGATGGGATGTGCTGGATTAACAATTATCTTGCTCCTATGTTTGGATCAGGATACTTAATCAAACCTATAACATCAAGTGCAAGGTCAAGTGAGTGGTATTTATGCT-----TATCTAATCTACTTTCAACTTTGAGAACTACTCAGCATC----------AAACCCAAGCAAACTGTCTTCATGTCGTACAATGTGCTCTTCAACAGCAAGTTCAAAGAGGGTCATATTGGCTAAGTCATCTCACCAAATACACCACAAGTAGATTGCACAATAGTTATATTGCATTTGGTTTTCCTTCGTTAGAGAAGGTCCTATATCATAGATATAATCTTGTTGA-TTCGAGAAATGGACCATTGGTTTCTATCACAAGACACCTTGCCCTCCTCCAAACTGAGA-----TCCGGGAGTTGGTAACTGA-TTATAATCAGCTGCGACAAAGTCGAACCCAGACTTATCATTTCATAAAAACATCCAAGGGACGGATAACTAAACTAGTGAATGATTATCTAAGATTTGAGTTGGTTATACGGGCTCTTAAAAATAATTCTACATGGCACCATGAGTTGTACTTACTACCAGAACTTATAGGTGTTTGCCATCGATTTAATCATACACGCAACTGTACATGCAGTGAAAGGTTCCTGGTTCAAACCTTATATCTACACCGGATGAGTGATGCTGAGATAAAACTTATGGACCGGCTCACCAGCCTAGTCAATATGTTTCCCGAAGGTTTCAGGTCTAGTTCAGTCTAA------------
>Sudan_ebolavirus_Maleo_(1979)_U23458.1
ATGATGGCTACCCAACATACACAATATCCTGATGCAAGATTGTCTTCCCCAATCGTTTTAGACCAATGTGACCTAGTGACAAGAGCATGCGGACTGTACTCTGAGTATTCGCTGAACCCTAAACTAAGAACATGCCGCTTGCCGAAACATATCTATAGATTAAAATATGACGCCATTGTTTTACGATTTATCAGTGATGTCCCTGTAGCTACAATCCCAATAGATTACATTGCTCCAATGTTAATAAATGTTCTGGCAGATAGTAAAAATGCACCATTAGAACCTCCCTGTTTGAGCTTCCTAGATGAGATAGTCAATTATACTGTGCAGGATGCGGCATTCCTTAATTATTACATGAATCAGATTAAAAC------ACAGGAAGGAGTAATTACAGATCAATTAAAACAGAACATTCGTAGGGTCATTC------ACAAAAACAGATATTTATCTGCTCTATTTTTCTGGCATGATCTCTCCATCCTCACCCGTCGAGGGAGAATGAACCGAGGAAATGTGCGCTCCACTTGGTTTGTAACGAATGAGGTTGTTGATATCCTAGGATATGGTGATTATATTTTCTGGAAGATCCCTATTGCTCTATTACCAATGAACTCAGCTAATGTTCCTCATGCAT---------CGACTGACTGGTACCAACCTAATATCTTCAAGGAGGCTATTCAAGGACACACACACATTATTTCAGTCTCTACAGCCGAGGTTCTTATTATGTGTAAGGATCTTGTCACAAGTCGTTTTAACACCCTTCTGATTGCTGAGTTAGCCAGGTTGGAAGATCCAGTGTCCGCTGATTATCCACTGGTAGATGATATTCAATCTCTGTATAATGCAGGAGACTACTTGTTGTCCATATTGGGATCGGAGGGGTACCAAATAATCAAGTATCTCGAGCCTCTGTGTTTGGCTAAGATTCAACTATGTTCCCAATATACAGAACGAAAAGGGCGGTTTTTAACCCAGATGCATCTTGCAGTTATTCAAACATTGCGTGAACTTCTCCTTAATAGAGGGTTGAAAAAATCACAGCTTTCTAAAATCCGTGAGTTCCACCAACTGTTGCTCAGACTTCGATCTACACCACAACAATTATGTGAATTATTTTCAATCCAAAAGCACTGGGGCCATCCAGTTCTGCATAGTGAAAAGGCCATACAAAAGGTTAAAAATCATGCAACAGTTCTAAAGGCATTGCGTCCGATTATCATCTTTGAAACGTACTGTGTATTCAAGTACAGTGTTGCAAAACATTTCTTTGATAGCCAAGGCACTTGGTACAGTGTGATATCAGACCGATGTTTAACGCCGGGATTGAATTCCTACATTAGGCGAAATCAATTCCCACCACTTCCAATGATCAAAGATCTTCTATGGGAATTTTACCATTTGGATCATCCTCCATTATTCTCCACGAAGATCATTAGTGATCTCAGCATTTTCATTAAAGACCGTGCAACAGCAGTTGAACAAACCTGTTGGGATGCAGTTTTCGAGCCTAACGTTTTGGGCTACAGTCCACCTTATCGATTCAACACCAAGCGTGTACCCGAACAATTCCTGGAGCAAGAGGATTTTTCTATTGAGAGTGTCTTACAATACGCCCAAGAACTTAGGTACCTATTGCCCCAGAATCGAAATTTTTCTTTTTCATTGAAAGAAAAAGAATTAAATGTTGGTAGGACATTTGGAAAATTGCCTTATTTAACTAGGAATGTCCAAACCCTCTGCGAAGCATTACTTGCAGATGGTTTGGCTAAAGCCTTTCCAAGCAACATGATGGTTGTCACAGAGAGGGAACAAAAGGAGAGCCTCCTTCACCAAGCATCTTGGCATCATACGAGTGATGATTTCGGAGAGCATGCCACAGTTCGCGGGAGTAGTTTTGTCACAGACCTAGAGAAATATAATCTGGCTTTCAGGTATGAATTCACAGCTCCCTTCATCAAATATTGCAACCAATGCTATGGGGTTCGCAATGTCTTTGATTGGATGCACTTCCTAATTCCGCAATGTTACATGCATGTTAGTGATTATTATAACCCACCACATAATGTAACTTTAGAGAATAGGGAATATCCTCCCGAAGGACCAAGTGCTTATCGAGGCCACCTTGGTGGTATTGAGGGGCTTCAACAAAAGTTATGGACTAGCATCTCATGTGCTCAAATTTCATTGGTAGAGATCAAGACCGGATTCAAATTGCGATCAGCAGTCATGGGGGATAATCAATGTATCACAGTATTATCAGTCTTTCCACTAGAATCCAGTCCGAATGAGCAAGAGAGATGTGCAGAAGACAATGCAGCCAGAGTAGCTGCTAGCTTGGCCAAAGTCACAAGTGCCTGTGGGATATTCCTCAAGCCTGATGAGACTTTCGTACACTCAGGCTTTATCTATTTTGGCCCAAAGCAATACTTAAACGGAATTCAATTGCCTCAATCACTCAAGACAGCAGCTAGGATGGCCCCTCTCTCAGATGCAATTTTTGATGACTTGCAGGGTACACTTGCCAGTATAGGAACTGCCTTTGAGCGATCAATCTCCGAAACTAGACATATTTTACCATCTCGTGTTGCAGCTGCCTTTCATACATATTTCTCTGTTCGGATCTTACAACATCATCACCTTGGCTTCCATAAAGGTTCAGACCTTGGACAATTGGCAATCAATAAACCTCTTGATTTTGGGACCATTGCACTATCCTTAGCAGTTCCCCAGGTACTGGGTGGATTATCCTTCCTAAATCCAGAAAAATGTCTTTATCGCAACCTGGGTGACCCTGTGACTTCAGGCCTATTCCAGTTGAAGCATTATCTATCAATGGTAGGTATGAGTGATATCTTTCACGCACTTGTTGCAAAAAGTCCAGGGAATTGTAGCGCAATTGACTTTGTTCTAAACCCAGGAGGGTTAAATGTCCCTGGATCACAGGATCTAACATCTTTCCTTCGTCAGATTGTCAGAAGGAGTATCACACTTTCGGCAAGGAATAAGTTAATCAACACGCTGTTTCATGCCTCTGCAGATCTTGAAGATGAATTAGTTTGTAAATGGTTACTTTCTTCAACGCCCGTCATGAGCCGTTTCGCAGCCGATATTTTCTCACGAACACCAAGCGGGAAAAGATTACAAATCTTGGGATATCTCGAGGGAACCAGAACTTTATTAGCATCTAAAATGATAAGCAATAATGCAGAGACACCAATCTTAGAGAGACTCAGAAAGATAACACTTCAAAGATGGAATTTATGGTTTAGTTACCTAGATCATTGTGACTCAGCCTTAATGGAAGCAATTCAACCAATTAGGTGTACTGTTGATATTGCTCAAATTCTTAGAGAATACTCCTGGGCTCATATTCTTGGAGGTAGACAGTTAATAGGGGCAACATTGCCATGTATACCTGAGCAGTTCCAAACCACATGGTTAAAACCTTACGAGCAATGTGTGGAAT----------------------------------------------GTTCATCCACAAACAATTCTAGT------------------------CCATATGTATCAGT--TGCATTAAAAAGGAACGTGGTCAGCGCTTGGCCTGACGCATCTAGATTGGGGTGGACGATTGGTGATGGGATTCCCTATATAGGCTCAAGAACTGAGGACAAGATAGGTCAGCCCGCTATTAAGCCGAGGTGCCCATCAGCTGCATTGAGGGAAGCTATTGAATTGACCTCTAGGTTAACCTGGGTCACTCAAGGTAGTGCAAATAGCGATCAGTTAATTCGTCCTTTTCTTGAGGCAAGAGTGAACTTGAGTGTACAAGAAATTCTTCAAATGACACCCTCACATTATTCCGGTAATATTGTGCATCGGTATAATGATCAGTATAGCCCTCACTCCTTTATGGCCAACCGCATGAGTAACACAGCAACGCGCTTGATGGTATCTACAAACACACTAGGAGAGTTCTCCGGAGGGGGCCAAGCTGCACGTGATAGCAACATTATATTCCAAAATGTGATTAATTTTGCAGTAGCCTTGTATGACATTAGGTTTCGGAACACCTGTACATCCTCTATTCAATATCACAGGGCTCATATTCACCTGACAGATTGTTGTACGAGGGAAGTACCAGCCCAATACTTAACATACACAACCACGCTAAATCTAGATTTGAGTAAGTATCGTAATAATGAACTGATTTATGATTCAGAGCCACTAAGAGGAGGTCTAAACTGCAACTTATCGATTGACAGTCCTTTGATGAAGGGCCCACGTTTAAATATTATTGAGGATGACTTAATACGGTTGCCACATTTATCCGGTTGGGAATTAGCAAAAACAGTTTTGCAATCCATAATTTCTGATAGTAGCAATTCATCAACAGATCCCATTAGCAGCGGTGAAACAAGATCCTTTACAACCCACTTCTTAACGTATCCTAAAATAGGGCTCTTATACAGTTTTGGAGC---------CCTCATAAGTTTTTATTTGGGTAATACTATCTTGTGCACGAAAAAGATCGGACTTACAGAAT----TTCTATACTATCTCCAGAACCAGATCCACAACTTATCACATAGATCCCTTCGAATCTTCAAACCGACATTCAGACACTCAAGTGTCATGTCTAGGTTGATGGATATAGACCCCAACTTCTCAATATATATTGGTGGGACTGCAGGTGATCGTGGATTATCGGATGCTGCAAGATTATTTCTCCGAATCGCAATTTCAACTTTCTTGAGCTTTGTTGA-----GGAGTGGGTTATCTTTAGGAAGGCAAACATTCCACTATGGGTTGTCTATCCTCTCGAAGGCCAACGCCCTGATCCTCCTGGTGAATTTTTAAACCGAGTAAAATCTTTAATTGTTGGGATTGAGGATGATAAA------AATAAAGGCTCTATACTTTCAAGATC----TGAAGAGAAGTGCTCTTCAAATCTAGTTTATAATTGCAAAAGTACAGCAAGCAATTTTTTCCACGCATCATTGGCTTATTGGAGAGGTCGA---------------------------------CATAGACCTAAGAAGAC-------TATAGGTGCAACTAAAGCGACAACAGCTCCACACATCATTTTGCCGCTAGGAAATTCTGATCGACCGCCTGGTCTAGATCTTAA------------------TCAGAGCAATGATACTTTTATTCCTACCAGAATTAAACAGAT------------------------------------------------------------------------------------------------AGTCCAAGGAGACTCTAGAAATGACAGAACAAC-CACCACGAGACTTCCACC----------------------------------------------CCAAAGTAGGTCCACCCCAACATCAGCAACCGAGCCTCCTACAAAAATATATGAGGGTT--------------------CGACAACCTATCGAGGAAAATCAACAGATACAC----------------------------------------------------ATTTGGATGAGGGTCATAATGCCAAAGAGTTCCCATTC-----------------------------------------------AATCCGCATCGTTTA------------------------------GTAGTACCATTTTTTAAATTAACAAAAGATGGGGAATACAGTATCGAACCTTCCCCTGAAGAAAGCCGCAGTAATATAAAAGGGTTACTTCAACATTTAA------------GAACCATGGTTGATACTACCATATATTGTCGCTTCACTGGGATTGTTTCATCAATGCATTATAAATTAGATGAAGTACTATGGGAATATAATAAATTTGAATCAGCTGTAACCCTAGCAGAGGGGGAGGGTTCAGGTGCTTTACTACTGATCCAAAAATACGGCGTTAAGAAGTTATTTTTGAATACACTTGCTACTGAACATAGTATTGAGAGTGAAGTGATATCAGGTTACACCACCCCAAGAATGCTACTCTCAGTT---ATGCCTAGAACACATCGTGGTGAGCTAGAGGTCATATTAAATAACTCAGCTAGTCAAATAACTGATATTACACACCGAGATTGGTTTTCAAATCAAAAAAATAGGATTCCAAATGATGTTGATATTATTACCATGGATGCTGAAACTACAGAAAATTTAGATCGTTCAAGATTATATGAAGCAGTATATACGATTATTTGTAATCATATCAATCCTAAAACTTTAAAAGTGGTCATCTTAAAAGTCTTCCTCAGCGATTTGGATGGGATGTGCTGGATTAACAATTATCTTGCTCCTATGTTTGGATCAGGATACTTAATCAAACCTATAACATCAAGTGCAAGGTCAAGTGAGTGGTATTTATGCT-----TATCTAATCTACTTTCAACTTTGAGAACTACTCAGCATC----------AAACCCAAGCAAACTGTCTTCATGTCGTACAATGTGCTCTTCAACAGCAAGTTCAAAGAGGGTCATATTGGCTAAGTCATCTCACCAAATACACCACAAGTAGATTGCACAATAGTTATATTGCATTTGGTTTTCCTTCGTTAGAGAAGGTCCTATATCATAGATATAATCTTGTTGA-TTCGAGAAATGGACCATTGGTTTCTATCACAAGACACCTTGCCCTCCTCCAAACTGAGA-----TCCGGGAGTTGGTAACTGA-TTATAATCAGCTGCGACAAAGTCGAACCCAGACTTATCATTTCATAAAAACATCCAAGGGACGGATAACTAAACTAGTGAATGATTATCTAAGATTTGAGTTGGTTATACGGGCTCTTAAAAATAATTCCACATGGCACCATGAGTTGTACTTACTACCAGAACTTATAGGTGTTTGCCATCGATTTAATCATACACGCAACTGTACATGCAGTGAAAGGTTCCTGGTTCAAACCTTATATCTACACCGGATGAGTGATGCTGAGATAAAACTTATGGACCGGCTCACCAGCCTAGTCAATATGTTTCCCGAAGGTTTCAGGTCTAGTTCAGTCTAA------------
>Sudan_virus_Boniface,_Sudan,1976_MH121162.1
ATGATGGCTACCCAACATACACAATATCCTGATGCAAGATTGTCTTCCCCAATCGTTTTAGACCAATGTGACCTAGTGACAAGAGCATGCGGACTGTACTCTGAGTATTCGCTGAACCCTAAACTAAGAACATGCCGCTTGCCGAAACATATCTATAGATTAAAATATGACGCCATTGTTTTACGATTTATCAGTGATGTCCCTGTAGCTACAATCCCAATAGATTACATTGCTCCAATGTTAATAAATGTTCTGGCAGATAGTAAAAATGCACCATTAGAACCTCCCTGTTTGAGCTTCCTAGATGAGATAGTCAATTATACTGTGCAGGATGCGGCATTCCTTAATTATTACATGAATCAGATTAAAAC------ACAGGAAGGAGTAATTACAGATCAATTAAAACAGAACATTCGTAGGGTCATTC------ACAAAAACAGATATTTATCTGCTCTATTTTTCTGGCATGATCTCTCCATCCTCACCCGTCGAGGGAGAATGAACCGAGGAAATGTGCGCTCCACTTGGTTTGTAACGAATGAGGTTGTTGATATCCTAGGATATGGTGATTATATTTTCTGGAAGATCCCTATTGCTCTATTACCAATGAACACAGCTAATGTTCCTCATGCAT---------CGACTGACTGGTACCAACCTAATATCTTCAAGGAGGCTATTCAAGGACACACACATATTATTTCAGTCTCTACAGCCGAGGTTCTTATTATGTGTAAGGATCTTGTCACAAGTCGTTTTAACACCCTTCTGATTGCTGAGTTAGCCAGGTTGGAAGATCCAGTGTCCGCTGATTATCCACTGGTAGATGATATTCAATCTCTGTATAATGCAGGAGACTACTTGTTGTCCATATTGGGATCGGAGGGGTACAAAATAATCAAGTATCTCGAGCCTCTGTGTTTGGCTAAGATTCAACTATGTTCCCAATATACAGAACGAAAAGGGCGGTTTTTAACCCAGATGCATCTTGCAGTTATTCAAACATTGCGTGAACTTCTCCTTAATAGAGGGTTGAAAAAATCACAGCTTTCTAAAATCCGTGAGTTCCACCAACTGTTGCTCAGACTTCGATCTACACCACAACAATTATGTGAATTATTTTCAATCCAAAAGCACTGGGGCCATCCAGTTCTGCATAGTGAAAAGGCCATACAAAAGGTTAAAAATCATGCAACAGTTCTAAAGGCATTGCGTCCGATTATCATCTTTGAAACGTACTGTGTATTCAAGTACAGTGTTGCAAAACATTTCTTTGATAGCCAAGGCACTTGGTACAGTGTGATATCAGACCGATGTTTAACGCCGGGATTGAATTCCTACATTAGGCGAAATCAATTCCCACCACTTCCAATGATCAAAGATCTTCTATGGGAATTTTACCATTTGGATCATCCTCCATTATTCTCCACGAAGATCATTAGTGATCTCAGCATTTTCATTAAAGACCGTGCAACAGCAGTTGAACAAACCTGTTGGGATGCAGTTTTCGAGCCTAACGTTTTGGGCTACAGTCCACCTTATCGATTCAACACCAAACGTGTACCCGAACAATTCCTGGAGCAAGAGGATTTTTCTATTGAGAGTGTCTTACAATACGCCCAAGAACTTAGGTACCTATTGCCCCAGAATCGAAATTTTTCTTTTTCATTGAAAGAAAAAGAATTAAATGTTGGTAGGACATTTGGAAAATTGCCTTATTTAACTAGGAATGTCCAAACCCTCTGCGAAGCATTACTTGCAGATGGTTTGGCTAAAGCCTTTCCAAGCAACATGATGGTTGTCACAGAGAGGGAACAAAAGGAGAGCCTCCTTCACCAAGCATCTTGGCATCATACGAGTGATGATTTCGGAGAGCATGCCACAGTTCGCGGGAGTAGTTTTGTCACAGACCTAGAGAAATATAATCTGGCTTTCAGGTATGAATTCACAGCTCCCTTCATCAAATATTGCAACCAATGCTATGGGGTTCGCAATGTCTTTGATTGGATGCACTTCCTAATTCCGCAATGTTACATGCATGTTAGTGATTATTATAACCCACCACATAATGTAACTTTAGAGAATAGGGAATATCCTCCCGAAGGACCAAGTGCTTATCGAGGCCACCTTGGTGGTATTGAGGGGCTTCAACAGAAGTTATGGACTAGCATCTCATGTGCTCAAATTTCATTGGTAGAGATCAAGACCGGATTCAAATTGCGATCAGCAGTCATGGGGGATAATCAATGTATCACAGTATTATCAGTCTTTCCACTAGAATCCAGTCCGAATGAGCAAGAGAGATGTGCAGAAGACAATGCAGCCAGAGTAGCTGCTAGCTTGGCCAAAGTCACAAGTGCCTGTGGGATATTCCTCAAGCCTGATGAGACTTTCGTACACTCAGGCTTTATCTATTTTGGCAAAAAGCAATACTTAAACGGAATTCAATTGCCTCAATCACTCAAGACAGCAGCTAGGATGGCCCCTCTCTCAGATGCAATTTTTGATGACTTGCAGGGTACACTTGCCAGTATAGGAACTGCCTTTGAGCGATCAATCTCCGAAACTAGACATATTTTACCATGTCGTGTTGCAGCTGCCTTTCATACATATTTCTCTGTTCGGATCTTACAACATCATCACCTTGGCTTCCATAAAGGTTCAGACCTTGGACAATTGGCAATCAATAAACCTCTTGATTTTGGGACCATTGCACTATCCTTAGCAGTTCCCCAGGTACTGGGTGGATTATCCTTCCTAAATCCAGAAAAATGTCTTTATCGCAACCTGGGTGACCCTGTGACTTCAGGCCTATTCCAGTTGAAGCATTATCTATCAATGGTAGGTATGAGTGATATCTTTCACGCACTTGTTGCAAAAAGTCCAGGGAATTGTAGCGCAATTGACTTTGTTCTAAACCCAGGAGGGTTAAATGTCCCTGGATCACAGGATCTAACATCTTTCCTTCGTCAGATTGTCAGAAGGAGTATCACACTTTCGGCAAGGAATAAGTTAATCAACACGCTGTTTCATGCCTCTGCAGATCTTGAAGATGAATTAGTTTGTAAATGGTTACTTTCTTCAACGCCCGTCATGAGCCGTTTCGCAGCCGATATTTTCTCACGAACACCAAGCGGGAAAAGATTACAAATCTTGGGATATCTCGAGGGAACCAGAACTTTATTAGCATCTAGAATGATAAGCAATAATGCAGAGACACCAATCTTAGAGAGACTCAGAAAGATAACACTTCAAAGATGGAATTTATGGTTTAGTTACCTAGATCATTGTGACTCAGCTTTAATGGAAGCAATTCAACCAATTAGGTGTACTGTTGATATTGCTCAAATTCTTAGAGAATACTCCTGGGCTCATATTCTTGACGGTAGACAGTTAATAGGGGCAACATTGCCATGTATACCTGAGCAGTTCCAAACCACATGGTTAAAACCTTACGAGCAATGTGTGGAAT----------------------------------------------GTTCATCCACAAACAATTCTAGT------------------------CCATATGTATCAGT--TGCATTAAAAAGGAACGTGGTCAGCGCTTGGCCTGACGCATCTAGATTGGGGTGGACGATTGGTGATGGGATTCCCTATATAGGCTCAAGAACTGAGGACAAGATAGGTCAGCCCGCTATTAAGCCGAGGTGCCCATCAGCTGCATTGAGGGAAGCTATTGAATTGACCTCTAGGTTAACCTGGGTCACTCAAGGTAGTGCAAATAGCGATCAGTTAATTCGTCCTTTTCTTGAGGCAAGAGTGAACTTGAGTGTACAAGAAATTCTTCAAATGACACCCTCACATTATTCCGGTAATATTGTGCATCGGTATAATGATCAGTATAGCCCTCGCTCCTTTATGGCCAACCGCATGAGTAACACAGCAACGCGCTTGATGGTATCTACAAACACACTAGGAGAGTTCTCCGGAGGGGGCCAAGCTGCACGTGATAGCAACATTATATTCCAAAATGTGATTAATTTTGCAGTAGCCTTGTATGACATTAGGTTTCGGAACACCTGTACATCCTCTATTCAATATCACAGGGCTCATATTCACCTGACAGATTGTTGTACGAGGGAAGTACCAGCCCAATACTTAACATACACAACCACGCTAAATCTAGATTTGAGTAAGTATCGTAATAATGAACTGATTTATGATTCAGAGCCACTAAGAGGAGGTCTAAACTGCAACTTATCGATTGACAGTCCTTTGATGAAGGGCCCACGTTTAAATATTATTGAGGATGACTTAATACGGTTGCCACATTTATCCGGTTGGGAATTAGCAAAAACAGTTTTGCAATCCATAATTTCTGATAGTAGCAATTCATCAACAGATCCCATTAGCAGCGGTGAAACAAGATCCTTTACAACCCACTTCTTAACGTATCCTAAAATAGGGCTCTTATACAGTTTTGGAGC---------CCTCATAAGTTTTTATTTGGGTAATACTATCTTGTGCACGAAAAAGATCGGACTTACAGAAT----TTCTATACTATCTCCAGAACCAGATCCACAACTTATCACATAGATCCCTTCGAATCTTCAAACCGACATTCAGACACTCAAGTGTCATGTCTAGGTTGATGGATATAGACCCCAACTTCTCAATATATATTGGTGGGACTGCAGGTGATCGTGGATTATCGGATGCTGCAAGATTATTTCTCCGAATCGCAATTTCAACTTTCTTGAGCTTTGTTGA-----GGAGTGGGTTATCTTTAGGAAGGCAAACATTCCACTATGGGTTGTCTATCCTCTCGAAGGCCAACGCCCTGATCCTCCTGGTGAATTTTTAAACCGAGTAAAATCTTTAATTGTTGGGATTGAGGATGATAAA------AATAAAGGCTCTATACTTTCAAGATC----TGAAGAGAAGGGCTCTTCAAATCTAGTTTATAATTGCAAAAGTACAGCAAGCAATTTTTTCCACGCATCATTGGCTTATTGGAGAGGTCGA---------------------------------CATAGACCTAAGAAGAC-------TATAGGTGCAACTAAAGCGACAACAGCTCCACACATCATTTTGCCGCTAGGAAATTCTGATCGACCGCCTGGCCTAGATCTTAA------------------TCAGAGCAATGATACTTTTATTCCTACCAGAATTAAACAGAT------------------------------------------------------------------------------------------------AGTCCAAGGAGACTCTAGAAATGACAGAACAAC-CACCACGAGACTTCCACC----------------------------------------------CAAAAGTAGGTCCACCCCAACATCAGCAACCGAGCCTCCTACAAAAATATATGAGGGTT--------------------CGACAACCTATCGAGGAAAATCAACAGATACAC----------------------------------------------------ATTTGGATGAGGGTCATAATGCCAAAGAGTTCCCATTC-----------------------------------------------AATCCACATCGTTTA------------------------------GTAGTACCATTTTTTAAATTAACAAAAGATGGGGAATACAGTATCGAACCTTCCCCTGAAGAAAGCCGCAGTAATATAAAAGGGTTACTTCAACATTTAA------------GAACCATGGTTGATACTACCATATATTGTCGCTTCACTGGGATTGTTTCATCAATGCATTATAAATTAGATGAAGTACTATGGGAATATAATAAATTTGAATCAGCTGTAACCCTAGCAGAGGGGGAGGGTTCAGGTGCTTTACTACTGATCCAAAAATACGGCGTTAAGAAGTTATTTTTGAATACACTTGCTACTGAACATAGTATTGAGAGTGAAGTGATATCAGGTTACACCACCCCAAGAATGCTACTCTCAGTT---ATGCCTAGAACACATCGTGGTGAGCTAGAGGTCATATTAAATAACTCAGCTAGTCAAATAACTGATATTACACACCGAGATTGGTTTTCAAATCAAAAAAATAGGATTCCAAATGATGTTGATATTATTACCATGGATGCTGAAACTACAGAAAATTTAGATCGTTCAAGATTATATGAAGCAGTATATACGATTATTTGTAATCATATCAATCCTAAAACTTTAAAAGTGGTCATCTTAAAAGTCTTCCTCAGCGATTTGGATGGGATGTGCTGGATTAACAATTATCTTGCTCCTATGTTTGGATCAGGATACTTAATCAAACCTATAACATCAAGTGCAAGGTCAAGTGAGTGGTATTTATGCT-----TATCTAATCTACTTTCAACTTTGAGAACTACTCAGCATC----------AAACCCAAGCAAACTGTCTTCATGTCGTACAATGTGCTCTTCAACAGCAAGTTCAAAGAGGGTCATATTGGCTAAGTCATCTCACCAAATACACCACAAGTAGATTGCACAATAGTTATATTGCATTTGGTTTTCCTTCGTTAGAGAAGGTCCTATATCATAGATATAATCTTGTTGA-TTCGAGAAATGGACCATTGGTTTCTATCACAAGACACCTTGCCCTCCTCCAAACTGAGA-----TCCGGGAGTTGGTAACTGA-TTATAATCAGCTGCGACAAAGTCGAACCCAGACTTATCATTTCATAAAAACATCCAAGGGACGGATAACTAAACTAGTGAATGATTATCTAAGATTTGAGTTGGTTATACGGGCTCTTAAAAATAATTCTACATGGCACCATGAGTTGTACTTACTACCAGAACTTATAGGTGTTTGCCATCGATTTAATCATACACGCAACTGTACATGCAGTGAAAGGTTCCTGGTTCAAACCTTATATCTACACCGGATGAGTGATGCTGAGATAAAACTTATGGACCGGCTCACCAGCCTAGTCAATATGTTTCCCGAAGGTTTCAGGTCTAGTTCAGTCTAA------------
>Ravn_virus_Ravn_Kenya_1987_DQ447649.1
---ATG---CAACACCCGACTCAATATCCAGATGCAAGATTATCTTCTCCCATAATTTTAGATCAGTGTGATTTATTGACCAGAAGTCTAGGGTTGTATAGTCATTACTCACACAATCCAAAACTACGTAATTGTAGGATTCCATACCACATTTATCGCTTGAGGAATTCTACAGCATTAAAGACATTTCTTCAGAACTGTTCGATACTCACAGTTCCTTTTCACTCAATTTGGGATCACATCATAACTTCAATTCAACACGATGCAATTAATCATATCAATGATTTCAAATACCTATTACCATCAGAACTCATAAAGTATGCTAATTGGGACAATGAGTTCTTAAGAGTATTCCTTAACAAGATCTTGAG------ACTCGATCATGCTTTTACAAATTCTGCAAAGTTACAATGTGAGGATTTCTCTCCCA---AAGAGAATCCTTATTATTGGGGGATGTTATTGCTCGTGCATTTATCTCAACTTGCCAGAAGGATTAAGGGACAAAGAGGGTCTTTAAGGAGCAACTGGAAGTTTATAGGAGTTGATTTGGAACTATTTGGAATAGCAGATTTTGTTATTTTTAAAGTTCCGATAAAAGCAATAATTCGGAATGCTACAAGTTTACAGGCCTCAAAACCAGGGTTAAAGACATGGTACCGTGATCAAAACTTAACTCCTTATCTGTGTGATGATGAATTTGTTGTAAGCATCGCTAGTTATGAATGTTTTATCATGATTAAAGATGTCTTCATCGAAAGGTACAACACGTGGGAGATCTGTGCTCGCGCTTGGGTCGAAGATAATGAAGAAGCTGATTACCCACCTCTTGGTATATTAAGAGATTTGTACAATCAAGGGGACCAAATTATAACCATGTATCTAGAGGATGGTTTCAAATTAATAAAACACTTAGAACCCTTATGTGTCAGTTGTATACAAACGTACGGTATTTTTACGCCGAGGAAGTACTGGTTTCAATCTCAGATGATTAAATCATATTATGATGAACTTCAAAGTCTTAACCTAAAACTTCAGATTCCAGATAATAGGACTGAATGTGCACAGAACTTTATTAAAACCATAATTCAGGCAAAACTGACTCCTCAACAATACTGTGAATTGTTCTCTTTACAAAAACATTGGGGTCACCCAGTTTTATACAATGATGTTGCACTAGACAAAGTGAAGAAACATGCCCAATCAACAAAAATTTTAAAACCTAAGGTCATGTTTGAAACTTTTTGTGTCTTTAAGTTTATAGTGGCAAAAAATCATTATCACTCTCAAGGATCGTGGTACAAAACCACACATGATCTACATTTGACCCCATATCTACGGCAGCACATTGTGTCAAATTCATTTCCATCGCAAGCCGAGATTTATCAGCACCTCTGGGAATGGTACTTTGTAGAGCATGAACCTCTTTTTTCTACAAAAATAATAAGTGATTTGAGTATTTTCATAAAAGATAGAGCTACTGCTGTAAATCGAGAGTGTTGGGACAGCGTTTTTGATAGGAGTGTGCTAGGATACAATCCCCCTGTCAGATTTCAATCAAAGAGGGTACCTGAGCAATTCTTAGGTCAAGCAGATTTCTCTTTAAATCAAATATTGGATTTTGCTGAGAAATTAGAGTATCTAGCTCCTTCATATAGAAACTTTTCCTTTTCATTAAAGGAAAAAGAATTGAATATTGGGAGAACATTCGGGAAGTTGCCCTATCGTGTCAGAAATGTCCAAACACTTGCAGAAGCCTTATTAGCAGATGGACTAGCGAAGGCATTCCCTAGTAATATGATGGTTGTTACTGAGAGAGAGCAGAAAGAAGCTCTATTGCATCAAGCCTCTTGGCACCATAATTCAGCAAGTATAGGGGAGAATGCCATAGTAAGAGGTGCAAGTTTTGTTACTGATCTTGAGAAATACAATCTTGCCTTTAGATATGAGTTTACACGACATTTCATAGACTACTGTAATCGATGTTACGGTGTTAAAAATTTATTCGACTGGATGCATTTCTTAATACCACTATGCTATATGCATGTCAGTGACTTTTATAGCCCTCCTCACTGCGTGACAGAAAATAACCGAAATAACCCACCTGATTGTGCCAATGCTTATCATTATCATTTAGGAGGTATAGAAGGACTACAACAGAAATTGTGGACATGTATATCATGTGCTCAAATCACGCTTGTAGAACTGAAAACTAAGTTAAAATTGAAATCCAGTGTCATGGGTGATAATCAATGTATAACAACTCTAAGTCTTTTCCCTATTGATGCTCCCAATGATTATCAAGAAAATGAGGCAGAATTAAATGCTGCACGAGTTGCTGTTGAATTAGCTATTACTACAGGCTATAGTGGGATATTCTTAAAACCTGAAGAGACATTTGTGCATTCAGGGTTTATTTACTTTGGTAAAAAGCAATACCTAAATGGTGTTCAATTACCACAATCATTGAAGACAATGGCAAGGTGTGGACCTTTATCAGATTCCATTTTCGACGATCTTCAAGGTTCACTAGCCAGTATTGGCACATCATTTGAGAGAGGGGCAAGCGAGACACGGCATATTTTTCCAAGTCGTTGGATAGCTGCATTTCATTCCATGTTAGCCGTAAATTTGTTAAATCAGAATCACCTCGGATTTCCCCTAGGATTTAGTATTGATGTATCCTGTTTTAAAAAGCCTCTTACTTTCTCGGAGAAATTAATTGCTTTGATCACACCTCAAGTGCTAGGGGGATTATCTTTCTTAAACCCGGAGAAATTATTCTATCGGAACATCAGTGATCCTCTTACTTCAGGGTTATTTCAACTCAGGAATGCATTAGAGTTCCTTAGAAAGGAAGAGTTGTTCTACATCTTGATTGCTAAAAAACCCGGTTTAGCTGATGCTTCAGATTTCGTTATGAATCCATTAGGTTTAAATGTGCCAGGATCTAGGGAAATAATAACGTTTCTCAGGCAAACAGTTCGTGAAAACATAACAATTACATCACAAAATAGAATAATAAATTCTCTTTTTCACATAGGTTCCGACTTAGAGGATCAAAGAGTATGTGAATGGCTTTTATCATCAAACCCTGTAATGAGCCGATTTGCTGCTGATATTTTTTCACGAACACCTAGTGGAAAAAGACTTCAAGTTTTAGGTTACTTGGAAGGAACCAGAACGTTATTAGCTTCCCGCACGATCAGTTTAACCACTGAGGGTACAATGTTGATGAGATTAAGAGAGTTAACTAAGAGTCGATGGAAGAGTTGGTTTTCTTACATTGATGCATTAGATGATGATTTGTCTGAGTCTCTTGAAAAGTTCATATGCACTGTTGATGTGGCTAATTTCTTGAGAGCATATTCATGGTCAGATGTCTTGAAAGGAAAAAGGTTAATTGGTGCCACACTACCATGTTTACTGGAGCAATTCAATGTAAAGTGGGTCAACTTGTCTGAAGACTTAAAGGAGCAATTTAAGCTATCTTCAGATCTGGGATCACCTACGGATTTATTGCAGTACGATTGCAATGGACTGCATTCAAAGGGGGCCGATAACGCAGAATTAAATTATGTGAGTTGTGCCCTTGACCGGAAAATTGTTCAAAAGCATCCATCTGACAATCGCCTGGCATGGACAATAGGAAATCGAGCACCGTATATAGGGTCACGAACAGAAGATAAAATTGGTTACCCTCCTTTAAGAGTAAACTGCCCATCGGCAGCCCTTAAAGAAGCTATTGAAATGGTCTCTAGACTATTGTGGGTGACTCAAGGCACCGCAGATCGAGAAAAATTGCTCATTCCTCTTCTCAATTCAAGAGTTAATTTAGACTATCAGACAGTGCTCAACTTCCTGCCCACTCACTACTCAGGCAATATAGTTCACAGATACAATGATCAATATGGACAACACTCCTTTATGGCAAATAGAATGAGCAATACATCCACTCGTGCAATCATATCAACTAACACACTAGGGAAATATGCTGGAGGGGGTCAAGCTGCTGTTGATAGTAATATAATCTTCCAGAACACTATTAATTTAGGTGTTGCAGTTTTGGACATTACATTGTCTCTTTCTAAATTGTCATCAACATCAAATGTTTCTTTCCGTTTAATGTTAAGTAAATGTTGCACACGGCATGTACCGTCTGAGTATTTATTCTTTGATAAACCTTTAGATGTGGATTTGAACAAGTACATGGACAACGAGTTAGTTTACGATAATGATCCTCTCTGTAGTGGAATAAAGGGAAGATTAGGTAGAGTATCAAGATCAACACTCTCATTGAGTCTAAATGTAAGCGATATTGGATCTTACGACTTTCCGACTATTGCTGCGTGGACTTTAGGAGAGACAATTATTGGAAGTATTTTTTCTGATGAATCTTCTCAAAGTACAGACCCTATAAGTTCAGGCTGTACAAAAACTTTTGTAACACACTTTCTTGTGTATCCAGTTGAGAGTATCTTTTATGCCTTTGGAGCTAATCTAATAGTGGAAAGTTTAAGTTTAAGCAGGATCA--ATTCAATCAAGAGCCTCTCAGATTTAACATT----TCTTATATCATCCAC-------AATCAGAAATTTGTCACACAGATCACTTCGAATTCTTCAATCTACTTTCCGACATGAATTGGTATTAACTAGACTAGCTCATCATATACCATTGATTTCCTTAATGCTAGGAGGTTCTGCGGGTGAGAAAAGTTCGTCGGATGCTGTCCGACTATTTCTTACGGCAAGTTATCAAAATTTTATCAATAATTTCAG-----TTGTTTGATGAGAAAGAACCAATCACCATTACCAGTTTGGCTTTATTTCCCTAGTGAAGGGCAACAACTAAAACCTATTTTAAAAATTTTGCAAAGGTTAT----CATGTTTATTAACAACTAA------------AAAGGTTCAAAATCACAGACCTGTAGCTGATACTTGTTTTTTGACTGATAATTTTTGGGTCTATCCAAGCAAATCAACGAGAACTAATCATTATTATGCAAGTCTTAATTATTGGAGAGACAAA------------------------------GCTAATAAGATTAAGAATACTT-CATTTTCACATTTGATAAACTATTCATTTTCTGAACCCTCTC---------TACATGCGAGCTCTATCTCTTCTAGTCAAGAAGTGGTCA---------ATTTAAAACACACCAGTCGTTTAGATGAAACACCTAATATGAGTGAAAGGGCTCAATCAACAAATCATGAGCCAACAGCTTTACAAGAGGTGTGCACTGAGATACCCTACTCGGAACAAGATCCAGCCAAAAGTTATTTGCTGTTAGAGAATACTAGATTCAGGGATGATCAGAAAAT-ATTAAGACATGATCAGAAAGCTGAGAGGGGTGAACCTCTTTCATTGCAAGTGTCTTCTAGGGGTTGCCTGCAGGCTCTTACTTGCCCTCATCACCCCTCCCCATCTCAAACCACCACAGAACCACTAAGCATGCT--TAGGAATTGTGACGCCATAAAAGCAGCCTTACGTTCTGAGACGAATGATCCCCGTCTTATGAGCAGTATCCTT------------GATATGAGATCATTGAAAACTCCCATGAGAATAGAATCTCGAAACACGAGTCTATTGCAACCTTCTGAGTGTCTGTCAACTTCTAAGGGAAAATCTGTACTGTCTAGAGAACAGGCTTCATACCTGTATGTTGATTGCAGTAATATCTCTTCTATT-TCTCTGGATTCAGGTTTTCGAAATATGTCTGATAGAAATCAAGTCCAAATGCTAATAAATACTTACAAACGTGACTTAT------------ACACTTGTTTTGATAGTAACCAATTCTGCAGGTTTACAGGGGTCGTTTCATCAATGCATTATAAGCTTTATGATCTTTTGCCAGCA---GGCAAACTCGGAAAGGCAATCTGCCTAGCCGAAGGGGAAGGGAGTGGCGCTCGACTACTCTTGAAGTGGAAGGAGACAGATTATTTATTCTTCAATACTTTGGCCACAGATTCACAACAGGAAGCAGAAATTTTGAGTGGTCGAGTTATTCCAAGGATGTTGTATAACATAGATAAGCTAAGTGTTTTACTTGAATCCAGAAAATTAATCTTGAATAATCTAACTATTCAAATCACGGATATTACAAACCCACTATGGCTGGACTCTGTCATACAATACCTACCTGAAGATAGTGACATTCTAACAATGGATGCAGAGACCACTAAAGAAGAGACAAGAGAGCAACTCTATAAAACTATCATAAA---TATTTGGGCACGTACTTCTCCTAATATCCCTAAAACCAGCATCATTAAAGTGTTTTTATTAGATTATGGGGGAACCTTGTTCTTAATGAAGAATGCTATTCAATATTATGGACAAGTTCAACTTAAGAAACCATATAGTTCAAATGCAAAAAATTCAGAATGGTACTTATGTTGTGGAAAACGAAGAGTTCAACGACTCCGAGTTGATTTTCCAGAC----------CAAGTAGGAATATTC--------TTGATCTGTAAAGCAATGTCACGTCAGAGGCAAGCAATTCCTTACTGGCTAAAGCACATAGAAAAGAATTACCCTGCTTCATTGCACGAGTTCTTTATAACTTTAGGTTTTCCTTCTTTAGAGTCATCTTTCTGCCATCGCTACA--CCATTCCG-TTCACTGAGGGAACGGCTCTCTTTCACAAGGTCCAGTCTTATGTCCGACAAGGTAGACAACACCTACACTCTCTTATGTTAGA-TTACGAAAATAATTCACCCCTCCTAGATCTGAGAAATCACTTCATATGCTCATTGAGGGGAAAGATAACCAAGTATTACAATGACATATTGAAATTAAATCTAGTAGTGAGAGCAGTAGAAAGAGGGAAAAATTGGTCGCAACTCGTTGAGTCCCTTCCTAATATGCACTCAGTATGCATAACACATGTTGATCACGAATGTATTGGCTGTGAGAGACGGTTATTACTTAAATTGGACTTTGTCAGAAATACAAAGATAGCAGAACAAAAGTTACTCAATAGGGTAATTGGGTATATTCTATTCTTCCCTTTTGGTTTC---TCCAGACCCAAGTGA------------
>Lake_Victoria_marburgvirus_Ozolin_AY358025.2
---ATG---CAGCATCCAACTCAATATCCTGATGCAAGGTTGTCCTCTCCTATAGTCCTAGACCAGTGTGATTTATTAGCCAGAAGTTTAGGGTTATACAGTCATTATTCACATAATCCGAAATTGCGTAATTGTAGGATTCCACATCACATTTACCGTTTAAGGAATTCAACAGCATTAAAGACATTTCTTCAGAACTGTTCAATACTCACCGTTCCTTTTCATTCAATTTGGGACCATATTTTAACTTCCATTCAATATGATGCAATTAATCATGTTGATGATTTTAAATACCTATTGCCATCTGAGCTAGTCAAGTATGCAAATTGGGACAACGAGTTCCTAAAGACATATCTTAATAAGATCTTAAG------ACTAGATCATGTTTTTCCAGCTTCTGCAAGGTCACAATGTGAGGATTTTTCTCCTA---AGGAAAACCCTTATTATTGGGGGATGTTGTTACTCGTACATTTATCTCAACTTGCCAGAAGGATAAAAGGACAAAGAGGGTCATTAAGAAGTAACTGGAAGTTTATAGGAACAGATTTGGAGTTGTTTGGAATAGCAGACTTTATTATTTTTAAGGTTCCAGTAAAAACGATAATCCGGAATGCAGTAAGCTTACAAGCTTCAAAACCAGGGTTAAGGGTATGGTACCGTGACCAAAACTTGACCCCTTATCTATGTGACGATGAGTTTATTGTAAGCGTCGCTAGTTATGAATGTTTTATTATGATTAAAGACGTCTTCATTGAGAGGTATAACACATGGGAAATATGTGCCCGCGCTTGGCTCGAAGACAGTGATGGAGCTGATTATCCACCTCTTGATGTGTTAGGTGAGTTATACAATTACGGAGACCAAATTATTGCCATGTACCTGGAGGACGGTTTCAAATTGATTAAACACTTAGAACCCTTGTGTGTCAGCTGTATACAAACACACGGCATCTTCACACCAAGGAAATATTGGTTCCAATCACAGATGATTAAGTCATATTATGATGAGCTCTGTGATCTTAATCTGAAACTTCGAATTTCAGACAATAAAGCCGAGTGTGCCCAAAACTTTATTAAAACCATAATTCAGGCAAGATTGACCCCTCAGCAATACTGTGAATTATTCTCTCTACAAAAACATTGGGGTCATCCCGTTTTATACAATGATGTTGCACTAGATAAGGTTAAAAAACATGCGCAAGCTACAAAAATCTTAAAACCTAAAGTCATGTTCGAAACCTTTTGTGTTTTCAAATTTATAGTAGCAAAGAATCATTATCATTCTCAAGGATCATGGTATAAAACCACACATGATTTGCATTTGACTCCATATCTTAGACAACATATTGTGTCAAATTCATTTCCGTCACAAGCCGAAATTTATCAACATCTTTGGGAGTGGTATTTTGTGGAGCATGAACCTCTTTTTTCAACTAAAATTATAAGTGATTTAAGCATTTTCATAAAAGATAGGGCTACTGCTGTGAACCAGGAGTGTTGGGACAGTGTCTTCGATAGAAGTGTATTAGGGTATAATCCTCCTGTTAGATTTCAGTCAAAGAGAGTGCCGGAGCAATTTTTGGGTCAAGCAGACTTTTCCTTGAATCAAATATTGGATTTTGCTGAAAAGTTAGAGTATTTGGCTCCTTCTTATAGGAATTTTTCCTTCTCATTAAAAGAAAAAGAATTGAATATAGGAAGGACTTTTGGGAAATTACCGTATCGTGTCAGAAATGTCCAAACACTCGCAGAAGCTTTGCTAGCAGATGGACTAGCAAAAGCATTCCCTAGTAACATGATGGTTGTCACTGAGAGGGAACAGAAAGAAGCTTTATTGCATCAGGCTTCTTGGCACCACAATTCAGCAAGCATAGGGGAAAACGCCATAGTGAGGGGTGCGAGTTTTGTTACTGATCTTGAGAAATACAACCTTGCCTTCCGATATGAATTTACACGGCATTTCATAAACTACTGTAATCGATGTTATGGTGTGAAGAATTTATTCGATTGGATGCACTTTTTAATACCACTATGTTATATGCATGTCAGTGATTTTTATAGCCCACCACATTGTGTGACAGAAGATAACCGAAATAACCCACCTGATTGTGCTAATGCTTATCATTATCACTTAGGAGGTATAGAGGGACTTCAACAGAAATTGTGGACATGTATATCATGTGCCCAAATCACCCTTGTGGAGTTAAAGACTAAATTAAAATTAAAGTCCAGTGTCATGGGTGATAACCAATGTATAACAACTCTAAGTCTTTTTCCAATTGATGCTCCCAACGATTATCAAGAGAACGAAGCTGAATTGAATGCGGCACGAGTTGCTGTCGAATTAGCTATTACTACGGGTTATAGTGGTATATTTTTAAAGCCTGAAGAAACATTTGTCCATTCAGGGTTCATTTACTTTGGTAAAAAGCAATATCTCAATGGTGTTCAACTGCCACAATCGCTAAAAACAATGGCAAGGTGTGGACCCTTATCTGACTCTATCTTTGATGACCTTCAAGGTTCTCTAGCCAGTATTGGTACATCCTTTGAGAGAGGAACAAGTGAGACACGGCACATTTTTCCGAGTCGTTGGATAGCTTCATTTCATTCAATGTTAGCAATAAATTTATTAAATCAGAATCACCTTGGGTTTCCCTTAGGGTTCAATATTGATATTTCTTGTTTCAAAAAACCTCTTACCTTCTCAGAAAAATTAATTGCTCTCATAACGCCCCAAGTTTTAGGAGGGTTATCATTTCTGAATCCAGAGAAATTGTTCTACAGGAATATAAGTGATCCTCTCACTTCGGGTCTATTTCAACTTAAAAATGCATTGGAATTTCTTGGAAAGGGAGAATTGTTCTATATCTTGATTGCTAAAAAACCTGGGTTAGCAGATGCCTCAGATTTCGTCATGAATCCATTAGGTTTAAATGTACCAGGATCAAGGGAAATAATAACGTTCCTTAGACAAACAGTTCGTGAAAATATCACGATCACGTCACAAAATAGAATAATAAATTCTCTCTTTCATATAGGTTCTGACTTAGAGGACCAGAAGGTGTGTGAGTGGCTTTTATCATCAAACCCCGTAATGAGCCGATTTGCTGCTGACATCTTTTCAAGAACACCCAGTGGAAAACGGCTTCAAGTCTTAGGTTATCTGGAAGGAACAAGAACATTACTAGCTTCTCGGACAATCAGTTTAACTACAGAAGGGACAATGTTGATGAAATTAAGAGAATTAACAAGAAACCGATGGAAAAGCTGGTTTTCTTATATTGATGCATTGGACGATGATTTATCTGAGTCTTTAGAAAAATTCACATGTACTGTTGATGTGGCTAATTTCTTGAGGGCATATTCATGGTCCGACGTTTTAAAAGGGAAAAGGCTGATCGGTGCCACATTACCATGTTTACTAGAGCAATTTAAGGTAAAATGGATTAATTTATCTGAGGATTTAAGGGAACAATTTAACCTGTCTTCAGAATCAGAATTAACTATAAATTTGTTGCCGTATGACTGCAAGGAACTGCGACTCGGAGGAAGCCATGACACAGAGTTAAATTATGTCAGTTGTGCTCTCGACCGGAAAGTTGTCCAGAAACATCCCTCCGTTAAACGTCTGGCCTGGACGATAGGAAATCGAGCACCATATATAGGCTCACGGACAGAAGATAAGATTGGTTATCCTCCCTTAAGAGTGAATTGCCCGTCAGCAGCACTTAAAGAAGCTATTGAGATGGTTTCTAGATTGTTATGGGTGACTCAAGGCACTGCAGACCGAGAAAAATTGCTTATTCCTCTTCTCAATTCAAGAGTAAATCTAGACTACCAGACAGTGCTTAACTTTTTACCTACTCACTACTCAGGCAACATAGTTCATAGATATAATGATCAATATGGGCAACATTCCTTTATGGCAAATAGGATGAGCAATACATCTACACGTGCAATTATATCAACTAATACGCTGGGTAAATATGCTGGGGGAGGTCAAGCTGCCATTGATAGTAATATAATCTTCCAAAATACTATTAATTTAGGAGTTGCAGTTTTAGATATTGCATTATCTCTTGCTAAATTGTCATCAGCATCAAATGTCACTTTCCGTTTAATGTTAAATAAGTGCTGCACACGGCATGTACCATCTGAATACCTATTTTTTGATAAACCTTTGGATGTAGATTTGAACAAGTACATGGACAATGAGTTGGTTTATGACAATGACCCTCTTTGCAGTGGGATTAAAGGGAGATTAGGCAGAGTATCTCGATCAACACTTTCATTGAGTTTGAACGTCAGTGACATTGGTTCTTATGACTTTCCAACTATTGCTGCATGGACACTAGGAGAGACTATAGTCGGAAGCATTTTTTCTGATGAGTCTTCTCAAAGTACAGATCCGATAAGTTCAGGTTGCACAAAAACTTTCGTCACACATTTTCTTGTGTACCCAGTTGAGAGTATTTTTTATGCATTTGGGGCTAACTTAATAGTAGAAAGTTTAAGCCTGAGTAGGATCA--AATCAATTAAGAATCTCTCAGATTTGACATT----CCTTATATCATCCAC-------AATCAGGAATTTATCACATAGATCACTTCGGATTCTTCAATCTACTTTCCGACATGAATTAGTGCTCACCCGGCTAGCCCACCACATACCGTTAATTTCTCTAATGTTAGGGGGCTCTGCAGGAGAGAAAAGTTCATCAGATGCTGTTCGATTATTTCTTACAGCAAGTTACCAGAATTTCATCCACAATTTCAG-----TTGTCTGATGAAGAAGGGCCAGTCATCACTACCGGTTTGGCTTTACTTTCCTAGTGAAGGGCAACAATTGAAACCTATATTAAAAATCTTACAGAGATTGT----CAGACTTGTTATCACCTGA------------CAAAGTTCAAAGGTGTAAAACTTTAGCTGACACCTGTTGTTCAATTGATAGCTTTTGGGTTTATCCAAGCAAGTCTACGCGGACTAACCATTATTACGCAAGTCTTAATTATTGGAGAGACAAA------------------------------GCTAATAAGGTCAAGAATACTC-CTTTTTCGCATTTGATAAATTGTTCATTTCTTGAACTTTCTT---------CACATACCAGTTCAGTCTCTTCTAATCAACAGGTGACCA---------ATTCAAAATATATTGTTCATCCAGAAGATATTCCTGAAATAAATACAAGGACTAAATTGATAGAGTATGGATCAACAGCTCTACAGAGGATGGACATCAAGATGCCACCCTCGGAGCAGAATCTGGTCGAAAATTGTCGACCATCAAAGGACATCAGATTCAAGGACAATCAAAAAAT-AACAAAACATGACCAGAGATATGAGAAGAAGGAATCCTCACAACAACAAATGTCCCCTGAAGACAACATGCAGACTCTTGCGTACATGCACAATTCCTCCCCATCTCAAACCTTTATAAAATCAATAGATGTACA--TGAGGACTTTGATGCCTCGAGAGTAATCTTAAATTCTAAAATAAATAATTTTAACCTTACGGATTGCACCATT------------AATACAAATTTATTGACAACCCCTACCGGGACAGAATTTTTAGATACAAGCCCATTACAATCCTCTAGGTATTCATCAACTCCTAGAGAAAGGTCTTTACTATCTAGAGAACAAGCCTCATATTTGTATGTTGATTGCAGTAATATTCCTTCTATC-TCTCTAGACCCGGGTTTTCGGAATATGTCTGATCAGAATCAAATTCAGATGTTAATCAATGCCTACAAACGTGATTTAC------------ATGCTTGTTTTGATAGCAATCAATTCTGTCGGTTTACAGGGGTAGTCTCATCAATGCATTACAAGCTTTATGATCTTTTGCCTCCA---GGTGAATTGAGAAAGGCGATTTGCTTGGCCGAAGGGGAAGGAAGTGGTGCTCGGTTACTCCTGAAATGGAAAGAGACGGATCATTTGTTCTTCAACACTCTGGCTACGGATTCACAACAAGAAGCAGAGATTTTGAGCGGCCGGGTAATACCAAGAATGTTGTATAATATAGACAGATTAAGTGCTTTGCTTGAATCAAGAAGACTAATATTGAACAATCTAACTATCCAAATTACAGATATTACAAATCCATTATGGCTAGATTCTGTAATACAATATTTACCTGAAGATAGTGACATTCTTACAATGGACGCAGAGACCACTAAGGATGAGACAAGGGAACAGCTTTACAAAACTATTGTGAA---TATTTGGACACGTACTTCTCCTAATATTCCAAAAATTAGCATCATCAAGGTGTTTTTATTAGACTATGAAGGGACTTTATTCTTAATGAAAAATGCCATTCAATATTATGGGCAAGTTCAACTCAAGAAACCATATAGCTCAAATGCAAAAAACTCAGAATGGTACTTGTGTTGCAGTAAACGAAGAATTCAACGACTCCAAATTGATTTTCCAGAT----------CAGGTGGGAATTTTT--------CTGATTTGTAAAGCAATGTCGCGCCAAAGACAAGCAATTCCCTACTGGTTAAAACATATAGAAAAGAATTATCCTGCTTCATTACACGAGTTTTTCCTAACTTTAGGGTTTCCTTCTTTAGAATCATCTTTCTGCCATCGTTATA--CTATTCCA-TTCAGTGAAGGAAAGGCTCTTTTTCACAAGGTCCAGTCTTATGTTCGTCAAGGCAAACAACATTTACATTCTCTTATGTTGGA-TTATGAAAATAATTCACCTCTGCTAGACTTGAGAAATCACTTTATTTGCTCATTAAGGGGAAAGATAACTAAATATTATAACGATATATTAAAGTTGAATCTAGTCATCAAGGCAGTAGAGAAAGGTAAAAATTGGTCACAACTTGTTGAAACCCTTCCTAATATGCATTCAGTATGCATAGTACATGTAGATCATGAGTGTTTTGGATGTGAGAAACGGTTATTACTTAAATTGGATTTTATTAGGAATACAAAGATCGCAGAACAAAAATTACTTAATAGAGTAATCGGGTATATCCTATTCTTTCCGTTCGGTTTG---TCTAAATCTAGATCATTAAGGGCATAA
>Lake_Victoria_marburgvirus_DRC1999_DQ447650.1
---ATG---CAGCATCCAACTCAATATCCTGATGCAAGGTTGTCCTCTCCTATAGTCCTAGACCAGTGTGATTTATTAGCCAGAAGTTTAGGGTTATACAGTCATTATTCACATAATCCGAAATTGCGTAATTGTAGGATTCCACATCACATTTACCGTTTAAGGAATTCAACAGCATTAAAAACATTTCTTCAGAACTGTTCAATACTCACCGTTCCTTTTCATTCAATTTGGGACCATATTTTAACTTCCATTCAATATGATGCAATTAATCATGTTGATGATTTTAAATACCTATTGCCATCTGAGCTAGTCAAGTATGCAAATTGGGACAACGAGTTCTTAAAGACATATCTTAATAAGATCTTAAG------ACTAGATCATGTTTTTCCAGCTTCTGCAAGGTCACAATGTGAGGATTTTTCTCCTA---AGGAAAACCCTTATTATTGGGGGATGTTGTTACTCGTACATTTATCTCAACTTGCCAGAAGGATAAAAGGACAAAGAGGGTCATTAAGAAGTAACTGGAAGTTTATAGGAACAGATTTGGAATTGTTTGGAATAGCAGACTTTATTATTTTTAAGGTTCCAGTAAAAACGATAATCCGAAATGCAGTAAGTTTACAAGCTTCAAAACCAGGGTTAAGGGTATGGTACCGTGACCAAAACTTGACCCCTTATCTATGTGACGATGAGTTTATTGTAAGCGTCGCTAGTTATGAATGTTTTATTATGATTAAAGATGTCTTCATTGAGAGGTATAATACATGGGAAATATGTGCCCGCGCTTGGCTTGAAGACAGTGATGGAGCTGATTATCCTCCTCTTGATGTGTTAGGTGAGTTATACAATTACGGAGACCAAATTATTGCCATGTACCTGGAGGACGGTTTCAAATTGATTAAACACTTAGAACCCTTGTGTGTCAGCTGTATACAAACACACGGCATCTTCACACCAAGAAAATATTGGTTCCAATCACAGATGATTAAGTCATATTATGATGAGCTCTGTGATCTTAATCTGAAACTTCGAATTTCAGACAATAAGGCCGAGTGTGCCCAAAACTTTATTAAAACCATAATTCAGGCAAAATTGACCCCTCAACAATACTGTGAATTATTCTCTCTACAAAAACATTGGGGTCATCCCGTTTTATACAATGATGTTGCACTAGATAAGGTTAAAAAACATGCGCAAGCTACAAAAATCTTAAAACCCAAAGTTATGTTCGAAACCTTTTGTGTTTTCAAATTTATAGTAGCAAAGAATCATTATCATTCTCAAGGATCATGGTATAAAACCACACATGATTTGCATTTGACTCCATATCTTAGACAACATATCGTGTCAAATTCATTTCCATCACAAGCCGAAATTTATCAACATCTTTGGGAGTGGTATTTTGTGGAGCATGAACCTCTTTTTTCAACAAAAATTATAAGTGATTTAAGCATTTTCATAAAAGATAGGGCTACTGCTGTGAACCAGGAGTGTTGGGACAGTGTCTTCGATAGAAATGTATTAGGATATAATCCTCCTGTTAGATTTCAGTCAAAGAGAGTGCCGGAGCAATTTTTGGGTCAAGCAGACTTTTCCTTGAATCAAATATTGGATTTTGCTGAAAAGTTAGAGTATTTGGCTCCTTCTTATAGGAATTTTTCCTTCTCATTAAAAGAAAAAGAATTGAATATAGGAAGAACTTTTGGGAAATTACCGTATCGTGTCAGAAATGTCCAAACACTCGCAGAAGCTTTGCTAGCGGATGGACTAGCAAAAGCATTCCCTAGTAACATGATGGTTGTCACTGAGAGGGAACAGAAAGAAGCTTTATTGCATCAGGCTTCTTGGCACCACAATTCAGCAAGCATAGGGGAAAACGCCATAGTGAGGGGTGCGAGTTTTGTTACTGATCTTGAGAAATACAACCTTGCCTTCCGATATGAATTTACACGGCATTTCATAAACTACTGTAATCGATGTTATGGTGTGAAGAATTTATTCGATTGGATGCACTTTTTAATACCACTATGTTATATGCATGTCAGTGATTTTTATAGCCCACCACATTGTGTGACAGAAGATAACCGAAATAACCCACCTGATTGTGCTAATGCTTATCATTATCACTTAGGAGGTATAGAGGGACTTCAACAGAAATTGTGGACATGTATATCATGTGCCCAAATCACCCTTGTGGAGTTAAAGACTAAATTAAAATTAAAGTCCAGTGTCATGGGTGATAACCAATGTATAACAACTCTAAGTCTTTTTCCAATTGATGCTCCCAACGATTATCAAGAGAATGAAGCTGAATTGAATGCGGCACGAGTTGCTGTCGAATTAGCTATTACTACGGGTTATAGTGGTATATTTTTAAAGCCTGAAGAAACATTTGTCCATTCAGGGTTCATTTACTTTGGTAAAAAGCAATATCTCAACGGTGTTCAACTGCCACAATCGCTAAAAACAATGGCAAGGTGTGGACCCTTATCTGACTCTATCTTTGATGACCTTCAAGGTTCTCTAGCCAGTATTGGTACATCCTTTGAGAGAGGAACAAGTGAGACACGGCACATTTTTCCGAGTCGTTGGATAGCTTCATTTCATTCAATGTTAGCAATAAATTTATTAAATCAGAATCACCTTGGGTTTCCCTTAGGGTTCAATATTGATATTTCTTGTTTCAAAAAGCCTCTTACCTTCTCGGAAAAATTAATTGCTCTCATAACGCCCCAAGTTTTAGGAGGGTTATCTTTTCTGAATCCAGAGAAATTGTTCTACAGGAATATAAGTGATCCTCTCACTTCGGGTCTATTTCAACTCAAGAATGCATTGGAATTTCTTGGAAAGGAAGAATTGTTCTATATCTTGATTGCTAAAAAACCTGGGTTAGCAGATGCCTCAGATTTCGTCATGAATCCATTAGGTTTAAATGTACCAGGATCAAGGGAAATAATAACGTTCCTTAGACAAACAGTTCGTGAAAATATCACGATCACGTCACAGAATAGAATAATAAATTCTCTCTTTCATATAGGTTCTGATTTAGAGGACCAGAAGGTGTGTGAGTGGCTTTTATCATCAAACCCCGTAATGAGCCGATTTGCCGCTGACATCTTTTCAAGAACACCCAGTGGAAAACGGCTTCAAGTCTTAGGTTATCTGGAAGGAACAAGAACATTACTAGCTTCTCGGACAATCAGTTTAACTACAGAAGGGACAATGTTGATGAAATTAAGAGAATTAACAAGAAACCGATGGAAAAGCTGGTTTTCTTATATTGATGCATTGGATGATGATTTATCTGAGTCTTTAGAAAAATTCACATGTACTGTTGATGTGGCTAATTTCTTGAGGGCATATTCATGGTCCGACGTTTTAAAAGGGAAAAGGCTGATCGGTGCCACATTACCATGTTTACTAGAGCAATTTAAGGTAAAATGGATTAATTTATCTGAGGATTTAAGGGAACAATTTAACCTGTCTCCAGAATCAGAATTAACTATAAATTTGTTGCCGTATGACTGCAAGGAACTGCGACTCGGAGGAAGCAATGACACAGAGTTAAATTATGTCAGTTGTGCTCTCGACCGGAAAGTTGTCCAGAAACATCCCTCCGTTAAACGTCTGGCCTGGACGATAGGAAATCGAGCACCATATATAGGCTCACGGACAGAAGATAAGATTGGTTATCCTCCCTTAAGAGTGAATTGCCCATCAGCAGCACTTAAAGAAGCTATTGAGATGGTTTCTAGATTGTTATGGGTGACTCAAGGCACTGCAGATCGAGAAAAATTGCTTATTCCTCTTCTCAATTCAAGAGTAAATCTAGACTACCAGACAGTGCTTAACTTTTTACCTACTCACTACTCAGGCAACATAGTTCATAGATATAATGATCAATATGGGCAACATTCCTTTATGGCAAATAGGATGAGTAATACATCTACACGTGCAATTATATCAACTAATACGCTGGGTAAATATGCTGGGGGAGGTCAAGCTGCCATTGATAGTAATATAATCTTCCAAAATACTATCAATTTAGGAGTTGCAGTTTTAGATATTGCATTATCTCTTGCTAAATTGTCATCAGCATCAAATGTCACTTTCCGTTTAATGTTAAATAAGTGCTGCACACGGCATGTACCATCTGAATATCTATTTTTTGATAAACCTTTAGATGTAGATTTGAACAAGTATATGGACAATGAATTGGTTTATGACAATGACCCTCTTTGCAGTGGGATTAAAGGGAGATTAGGCAGAGTATCTCGATCAACACTTTCATTGAGTTTGAATGTCAGTGACATTGGTTCTTATGACTTTCCAACTATTGCTGCATGGACACTAGGAGAAACTATAGTCGGAAGCATTTTTTCTGATGAGTCTTCTCAAAGTACAGATCCGATAAGTTCAGGTTGCACAAAAACTTTTGTCACACATTTTCTTGTGTACCCAGTTGAGAGTATTTTTTATGCATTTGGGGCTAACTTAATAGTAGAAAGTTTAAGCCTGAGTAGGATCA--AATCAATTAAGAATCTCTCAGATTTAACATT----CCTTATATCATCCAC-------AATCAGGAATTTATCACATAGATCACTTCGGATTCTTCAATCTACTTTCCGACATGAATTAGTGCTCACCCGGCTAGCCCACCACATACCGTTAATTTCTCTAATGTTAGGGGGCTCTGCAGGAGAGAAAAGTTCATCAGATGCTGTTCGACTATTTCTTACAGCAAGTTACCAGAATTTCATCCACAATTTCAG-----TTGTCTGATGAAGAAGGGCCAGTCATCACTACCGGTTTGGCTTTACTTTCCTAGTGAAGGGCAACAATTGAAACCTATATTAAAAATCTTACAGAGATTGT----CAGACTTGTTATCACCTGA------------CAAAGTTCAAAGGTGTAAAACTTTAGCTGACACCTGTTGTTCAATTGATAGCTTTTGGGTTTATCCAAGCAAGTCTACGCGGACTAACCATTATTACGCAAGTCTTAATTATTGGAGAGACAAG------------------------------GCTAATAAGGTCAAGAATACTC-CTTTTTCGCATTTGATCAATTGTTCATTTCTTGAACTTTCTT---------CACATACCAGTTCAGTCTCTTCTAATCAACATGTGACCG---------ATTCAAAATATATTTTTCATCCAGAAGAGATTCCTGAAATAAATACAAGGACTAAATTGATAGAATATGGATCAACAGCTCTACAGAGGATGGATATCAAGATGCCACCCTCGGAGCAGAATCTGGGCGAAAATTGTCGACCATCAAAGGACATCAGATTCAAGGGCAATCAAAAAAT-AACAAAACATGACCAGAGATACGAGAAGAAGGAATCCTCATTACAACAAATGTCCCCTGAAGACAACATGCAGACTCTTGCGTACATGCACAATTCCTCCCCATCTCAAACCTTTATAAAATCAATAGATGTACA--TGAGGACTTTGATGCCTCGAGAGTAATCTTAAATTCTAAAATAAATAATTTTAACCTTACGGATTGCACCATT------------AATACAAATTTATTGACAACCCCTACCGGGACAGAATTTTTAGATACAAGCCCATTACAATCCTCTAGGTATTCATCAACTCCTAGGGAACGATCTCTACCATCTAGAGAACAAGCCTCATATTTGTATGTTGATTGCAGTAATATTCCTTCTATC-TCTCTAGACCCGGGTTTTCGGAATATGTCTGACCAGAATCAAATTCAAATGTTAATCAATGCCTACAAACGTGATTTAC------------ATGCTTGTTTTGATAGCAATCAATTCTGTCGATTTACAGGGGTAGTCTCATCAATGCATTACAAGCTTTATGATCTTTTGCCTCCA---GGTGAATTGAGAAAGGCGATTTGCTTGGCCGAAGGGGAAGGAAGTGGTGCTCGGTTACTCCTGAAATGGAAAGAAACGGATCATTTATTCTTCAACACTCTGGCTACAGATTCACAACAAGAAGCAGAGATTTTGAGCGGCCGAGTAATACCAAGAATGTTGTATAATATAGACAGATTAAGTGCTTTACTTGAATCAAGAAGACTAATATTGAACAATCTAACTATTCAAATTACAGATATTACAAATCCATTATGGCTAGATTCTGTAATACAATATTTACCCGAAGATAGTGACATTCTTACAATGGACGCGGAGACCATTAAGGATGAAACAAGGGAACAGCTTTACAAAACTATTGTGAA---TATTTGGACACGTACTTCTCCTAATATTCCAAAAATTAGCATCATCAAGGTGTTTTTATTAGACTATGAAGGGACTTTATTCTTAATGAGAAATGCCATTCAATATTATGGGCAAGTTCAACTCAAGAAACCATATAGCTCAAATGCAAAGAACTCAGAATGGTACTTGTGTTGCAGTAAACGAAGAATTCAACGACTTCAAATTGATTTTCCAGAC----------CAGGTGGGAATTTTT--------CTGATTTGTAAAGCGATGTCGCGCCAAAGACAAGCAATTCCCTACTGGTTAAAACATATAGAAAAGAATTATCCTGCTTCATTACACGAGTTTTTCCTAACTTTAGGGTTTCCTTCTTTAGAATCATCTTTCTGCCATCGTTATA--CTATTCCA-TTCAGTGAAGGAAAGGCTCTTTTTCACAAGGTCCAGTCTTATGTTCGTCAAGGCAAACAACATTTACATTCTCTTATGTTGGA-TTATGAAAATAATTCACCTCTACTAGACTTGAGAAATCACTTTATTTGCTCATTAAGGGGAAAGATAACTAAATATTACAACGATATATTAAAGTTGAATCTAGTCATCAAGGCAGTAGAGAAAGGTAAAAATTGGTCACAACTTGTTGAAACCCTTCCTAATATGCATTCAGTATGCATAGTACATGTAGATCATGAGTGTTTTGGATGTGAGAAACGGTTATTACTTAAATTGGATTTTATTAGAAATACAAAGATCGCAGAACAAAAATTACTTAATAGAGTAATCGGGTATATCCTGTTCTTTCCGTTCGGTTTG---TTTAAATCTAGATCATTAAGGGCATAA
>Marburg_virus_Uganda_JX458852.1
---ATG---CAGCATCCAACTCAATATCCTGATGCAAGGTTGTCCTCTCCTATAGTCCTAGACCAGTGTGATTTATTAGCCAGAAGTTTAGGGTTATACAGTCATTATTCACATAATCCGAAATTGCGTAATTGTAGGATCCCACATCACATTTACCGTTTAAGGAATTCAACAGCATTAAAAACATTTCTTCAGAACTGTTCAATACTCACCGTTCCTTTTCATTCAATTTGGGACCATATTTTAACTTCCATTCAATATGATGCAATTAATCATGTTGATGATTTTAAATACCTATTGCCATCTGAGCTAGTCAAGTATGCAAATTGGGACAACGAGTTCTTAAAGACATATCTTAATAAGATCTTAGG------ACTAGATCATGTTTTTCCAGCTTCTGCAAGGTCACAATGTGAGGATTTTTCTCCTA---AGGAAAACCCTTATTATTGGGGGATGTTGTTACTCGTACATTTATCTCAACTTGCCAGAAGGATAAAAGGACAAAGAGGGTCATTAAGAAGTAACTGGAAGTTTATAGGAACAGATTTGGAATTGTTTGGAATAGCAGACTTTATTATTTTTAAGGTTCCAGTAAAAACGATAATCCGGAATGCAGTAAGTTTACAAGCTTCAAAACCAGGGCTGAGGGTATGGTACCGTGACCAAAACTTGACCCCTTATCTATGTGATGATGAGTTTATTGTAAGCGTCGCTAGTTATGAATGTTTTATTATGATTAAAGATGTCTTCATTGAGAGGTATAATACATGGGAAATATGTGCCCGCGCTTGGCTCGAAGACAGTGATGGAGCTGATTATCCTCCTCTTGATGTGTTAGGTGAGTTATACAATTATGGAGACCAAATTATTGCCATGTACCTGGAGGACGGTTTCAAATTGATTAAACACTTAGAACCCTTGTGTGTCAGCTGTATACAAACACACGGCATCTTCACACCAAGAAAATATTGGTTCCAATCACAGATGATTAAGTCATATTATGATGAGCTCTGTGATCTTAATCTGAAACTTCGAATTTCAGACAATAAGGCCGAGTGTGCCCAAAACTTTATTAAAACCATAATTCAGGCAAAATTGACCCCTCAACAATACTGTGAATTATTCTCTCTACAAAAACATTGGGGTCATCCCGTTTTATACAATGATGTTGCACTAGATAAGGTTAAAAAACATGCGCAAGCTACAAAAATCTTAAAACCCAAAGTTATGTTCGAAACCTTTTGTGTTTTCAAATTTATAGTAGCAAAGAATCATTATCATTCTCAAGGATCATGGTATAAAACCACACATGATTTGCATTTGACTCCATATCTTAGACAACATATTGTGTCAAATTCATTTCCATCACAAGCCGAAATTTATCAACATCTTTGGGAGTGGTATTTTGTGGAGCATGAACCTCTCTTTTCAACCAAAATTATAAGTGATTTAAGCATTTTCATAAAAGATAGGGCTACTGCTGTGAACCAGGAGTGTTGGGACAGTGTCTTCGATAGGAGTGTATTAGGATATAATCCTCCTGTTAGATTTCAGTCAAAGAGAGTGCCGGAGCAATTTTTGGGGCAAGCAGACTTTTCCTTGAATCAAATATTGGATTTTGCTGAAAAGTTAGAGTATTTGGCTCCTTCTTATAGGAATTTTTCCTTCTCATTAAAAGAAAAAGAATTGAATATAGGAAGAACTTTTGGGAAATTACCGTATCGTGTCAGAAATGTCCAAACACTCGCAGAAGCTTTGCTAGCAGATGGACTAGCAAAAGCATTCCCTAGTAACATGATGGTTGTCACTGAGAGGGAACAGAAAGAAGCTTTATTACATCAGGCTTCTTGGCACCACAATTCAGCAAGCATAGGGGAAAACGCCATAGTGAGAGGTGCGAGTTTTGTTACTGATCTTGAGAAATACAACCTTGCCTTCCGATATGAATTTACACGGCATTTCATAAACTACTGTAATCGATGTTATGGTGTGAAGAATTTATTCGATTGGATGCACTTTTTAATACCACTATGTTATATGCATGTCAGTGATTTTTATAGCCCACCACATTGTGTGACAGAAGATAACCGAAATAACCCACCTGATTGTGCTAATGCTTATCATTATCACTTAGGAGGTATAGAGGGACTTCAACAGAAATTGTGGACATGTATATCATGTGCCCAAATCACCCTTGTGGAGTTAAAGACTAAATTAAAATTAAAGTCCAGTGTCATGGGTGATAACCAATGTATAACAACTCTAAGTCTTTTTCCAATTGATGCTCCCAACGATTATCAAGAGAATGAAGCTGAATTGAATGCGGCACGAGTTGCTGTCGAATTAGCTATTACTACGGGTTATAGTGGTATATTTTTAAAGCCTGAAGAAACATTTGTCCATTCAGGGTTCATTTATTTTGGTAAAAAGCAATATCTCAACGGTGTTCAACTGCCACAATCGCTAAAAACAATGGCAAGGTGTGGACCCTTATCTGACTCTATCTTTGATGACCTTCAAGGTTCTCTAGCCAGTATTGGTACATCCTTTGAGAGAGGAACAAGTGAGACACGGCACATTTTTCCGAGTCGTTGGATAGCTTCATTTCATTCAATGTTAGCAATAAATTTATTAAATCAGAATCACCTTGGGTTTCCCTTAGGGTTCAATATTGATATTTCTTGTTTCAAAAAGCCTCTTACCTTCTCGGAAAAATTAATTGCTCTCATAACGCCCCAAGTTTTAGGAGGGTTATCTTTTCTGAATCCAGAGAAATTGTTCTACAGGAATATAAGTGATCCTCTCACTTCGGGTCTATTTCAACTCAAGAATGCATTGGAATTTCTTGGAAAGGAAGAATTGTTCTATATCTTGATTGCTAAAAAACCTGGGTTAGCAGATGCCTCAGATTTCGTCATGAATCCATTAGGTTTAAATGTACCAGGATCAAGGGAAATAATAACGTTCCTTAGACAAACAGTTCGTGAAAATATCACGATCACGTCACAAAATAGAATAATAAATTCTCTCTTTCATATAGGTTCTGATTTAGAAGACCAGAAGGTGTGTGAATGGCTTTTATCATCAAACCCCGTAATGAGCCGATTTGCCGCTGACATTTTTTCAAGAACACCCAGTGGAAAACGGCTTCAAGTCTTAGGTTATCTGGAAGGAACAAGAACATTACTAGCTTCTCGGACAATCAGTTTAACTACCGAAGGGACAATGTTGATGAAATTAAGAGAATTAACAAGAAACCGATGGAAAAGCTGGTTTTCTTATATTGATGCATTGGATGATGATTTATCTGAGTCTTTAGAAAAATTCACATGTACTGTTGATGTGGCTAATTTCTTGAGGGCATATTCATGGTCCGACGTTTTAAAAGGGAAAAGGCTGATCGGTGCCACATTACCATGTTTACTAGAGCAATTTAAGGTAAAATGGATTAATTTATCTGAGGATTTAAGGGAACAATTTAACCTGTCTCCAGAATCAGAATTAACTATAAATTTGTTGCCGTATGACTGCAAGGAACTGCGACTTGGAGGGAGCAATGACACAGAGCCAAATTATGTCAGTTGTGCTCTCGACCGGAAAGTTGTCCAGAAACATCCCTCCGTTAAACGTCTGGCCTGGACGATAGGAAATCGAGCACCATATATAGGCTCACGGACAGAAGATAAGATTGGTTATCCTCCCTTAAGAGTGAATTGCCCATCAGCAGCACTTAAAGAAGCTATTGAGATGGTTTCTAGATTGTTATGGGTGACTCAAGGCACTGCAGATCGAGAGAAATTGCTTATTCCTCTTCTCAATTCAAGAGTAAATCTAGACTACCAGACAGTGCTTAACTTTTTACCTACTCACTACTCAGGCAACATAGTTCATAGATATAATGATCAATATGGGCAACATTCCTTTATGGCAAATAGGATGAGCAATACATCTACACGTGCAATTATATCAACTAATACGCTGGGTAAATATGCTGGGGGAGGTCAAGCTGCCATTGATAGTAATATAATCTTCCAAAATACTATTAATTTAGGAGTTGCAGTTTTAGATATTGCATTATCTCTTGCTAAATTGTCATCAGCATCAAATGTCACTTTCCGTTTAATGTTAAATAAGTGCTGCACACGGCATGTACCATCTGAATATCTATTTTTTGATAAACCTTTAGATGTAGATTTGAACAAGTATATGGACAATGAATTGGTTTATGACAATGACCCTCTTTGCAGTGGGATTAAAGGGAGATTAGGCAGAGTATCTCGATCAACACTTTCATTGAGTTTGAATGTCAGTGACATTGGTTCTTATGACTTTCCAACTATTGCTGCATGGACACTAGGAGAAACTATAGTCGGAAGCATTTTTTCTGATGAGTCTTCTCAAAGTACAGATCCGATAAGTTCAGGTTGCACAAAAACTTTTGTCACACATTTTCTTGTGTACCCAGTTGAGAGTATTTTTTATGCATTTGGGGCTAACTTAATAGTAGAAAGTTTAAGCCTGAGTAGGATCA--AATCAATTAAGAATCTCTCAGATTTAACATT----CCTTATATCATCTAC-------AATCAGGAATTTATCACATAGATCACTTCGGATTCTTCAATCTACTTTCCGACATGAATTAGTGCTCACCCGGCTAGCCCACCACATACCGTTAATTTCTCTAATGTTAGGGGGCTCTGCAGGAGAGAAAAGTTCATCAGATGCTGTTCGACTATTTCTTACAGCAAGTTACCAGAATTTCATCCACAATTTCAG-----TTGTCTGATGAAGAAGGGCCAGTCATCACTACCGGTTTGGCTTTACTTTCCTAGTGAAGGGCAACAATTGAAACCTATATTAAAAATCTTACAGAGATTGT----CAGACTTGTTATCACCTGA------------CAAAGTTCAAAGGTGTAAAACTTTAGCTGACACCTGTTGTTCAATTGATAGCTTTTGGGTTTATCCAAGCAAGTCTACGCGGACTAACCATTATTACGCAAGTCTTAATTATTGGAGAGACAAG------------------------------GCTAATAAGGTCAAGAATACTC-CTTTTTCGCATTTGATAAATTGTTCATTTCTTGAACTTTCTT---------CACATACCAGTTCAGTCTCTTCTAATCAACATGTGACCA---------ATTCAAAATATATTGTTCATCCAGAAGAGATTCCTGAAATAAATACAAAGACTAAATTGATAGAATATGGATCAACAGCTCTACAGAGGATGGATATCAAGATGCCACCCTCGGAGCAGAATCTGGGCGAAAATTGTCGACCATCAAAGGACATCAGATTCAAGGGCAATCAAAAAAT-AACAAAACATGACCAGAGATACGAGAAGAAAGAATCCTCATTACAACAAATGTCCCCTGAAGACAACATGCAGACTCTTGCGTACATGCACAATTCCTCCCCATCTCAAACCTTTATAAAATCAATAGATGTACA--TGAGGACTTTGATGCCTCGAGAGTAATCTTAAATTCTAAAATAAATAATTTTAACCTTACGGATTGCACCAGT------------AATACAAATTTATTGACAACCCCTACCGGGACAGAATTTTTAGATACAAGCCCATTACAATCCTCTAGGTATTCATCAACTCCTAGGGAACGGTCTCTACTATCTAGAGAACAATCCTCATATTTGTATGTTGATTGCAGTAATATTCCTTCTATC-TCTCTAGACCCGGGTTTTCGGAATATGTCTGATCAGAATCAAATTCAAATGTTAATCAATGCCTACAAACGTGATTTAC------------ATGCTTGTTTTGATAGCAATCAATTCTGTCGATTTACAGGGGTAGTCTCATCAATGCATTACAAGCTTTATGATCTTTTACCTCCA---GGTGAATTGAGAAAGGCGATTTGCTTGGCCGAAGGGGAAGGAAGTGGTGCTCGGTTACTCCTGAAATGGAAAGAAACGGATCATTTATTCTTCAACACTCTGGCTACGGATTCACAACAAGAAGCAGAGATTTTGAGCGGCCGGGTAATACCAAGAATGTTGTATAATATAGACAGATTAAGTGCTTTACTTGAATCAAGAAGACTAATATTGAACAATCTAACTATTCAAATTACAGATATTACAAATCCATTATGGCTAGATTCTGTAATACAATATTTACCCGAAGATAGTGACATTCTTACAATGGATGCAGAGACCACTAAGGATGAAACAAGGGAACAGCTTTACAAAACTATTGTGAA---TATTTGGACACGTACTTCTCCTAATATTCCAAAAATTAGCATCATCAAGGTGTTTTTATTAGACTATGAAGGGACTTTATTCCTAATGAGATATGCCATTCAATATTATGGGCAAGTTCAACTCAAGAAACCATATAGCTCAAATGCAAAAAACTCAGAATGGTACTTGTGTTGCAGTAAACGAAGAATTCAACGACTCCAAATTGATTTTCCAGAC----------CAGGTGGGAATTTTT--------CTGATTTGTAAAGCAATGTCGCGCCAAAGACAAGCAATTCCCTACTGGTTAAAACATATAGAAAAGAATTATCCTGCTTCATTACACGAGTTTTTCCTAACTTTAGGGTTTCCTTCTTTAGAATCATCTTTCTGCCATCGTTATA--CTATTCCA-TTCAGTGAAGGAAAGACTCTTTTTCACAAGGTCCAGTCTTATGTTCGTCAAGGCAAACAACATTTACATTCTCTTATGTTGGA-TTATGAAAATAATTCACCTCTACTAGACTTGAGAAATCACTTTATTTGCTCATTAAGGGGAAAGATAACTAAATATTACAACGATATATTAAAGTTGAATCTAGTCATCAAGGCAGTAGAGAAAGGTAAAAATTGGTCACAACTTGTTGAAACCCTTCCTAATATGCATTCAGTATGCATAGTACATGTAGATCATGAGTGTTTTGGATGTGAGAAACGGTTATTACTTAAATTGGATTTTATTAGAAATACAAAGATCGCAGAACAAAAACTACTTAATAGAGTAATCGGGTATATCCTATTCTTTCCGTTCGGTTTG---TTTAAATCTAGATCATTAAGGGCATAA
>Lake_Victoria_marburgvirus_Angola2005_DQ447653.1
---ATG---CAGCATCCAACTCAATATCCTGATGCAAGGTTGTCCTCTCCTATAATCCTAGATCAGTGTGACTTATTAGCTAGAAGTTTAGGGTTGTATAGTCATTATTCACATAATCCAAAATTGCGTAATTGTAGAATTCCACATCACATTTACCGTTTAAGGAATTCGACAGCCTTAAAGACATTTCTCCAGAACTGTTCAATACTCACCGTTCCTTTTCATTCAATTTGGGATCATATTCTAACTTCCATTCAATATGATGCAATTAATCATGTTGATGATTTTAAATACCTATTGCCATCTGAGCTAGTCAAGTATGCAAATTGGGACAACGAGTTCTTAAAGGCATATCTTAATAAGATCTTAGG------ACTTAACCATGTTTTTCCAACTTCTGCAAGGTCACAATGTGAGGATTTTTCTCCTA---AGGAAAATCCTTATTATTGGGGGATGTTGTTACTCGTACATTTGTCCCAACTTGCCAGGAGGATAAAAGGACAAAGAGGGTCATTAAGAAGTAACTGGAAGTTTATAGGAACAGATTTGGAGCTGTTTGGAATAGCAGATTTTGTTATTTTTAAGGTTCCAGTGAAAACAATAATCCGAAATGCTGTAAGCTTACAAGCTTCAAAACCAGGGTTAAGGGTATGGTACCGTGACCAAAACTTGACCCCTTATCTATGCGACGATGAGTTTATTGTAAGCGTCGCTAGTTATGAATGTTTTATTATGATTAAAGACGTCTTCATTGAGAGGTACAACACATGGGAGATATGTGCCCGCGCTTGGCTCGAAGACAGTGATGGAGCTGATTATCCTCCTCTTGATGTGCTAGGTGAGTTATACAACCAAGGAGATCAAATTATTGCCATGTACCTGGAGGACGGCTTCAAATTGATTAAACACTTAGAACCTTTATGTGTTAGCTGTATACAAACACATGGCATTTTTACACCAAGAAAATACTGGTTCCAATCACAGATGATCAAGTCATATTATGATGAACTCTGTTGTCTCAATTTGAAGCTTCAAATTTCAGACAATAAAGCCGAGTGTGCCCAAAACTTTATTAAAACTATAATTCAGGCGAAATTGACCCCTCAACAATACTGTGAATTATTCTCTCTACAAAAGCATTGGGGTCATCCCGTTCTATACAATGATGTTGCACTAGATAAGGTCAAAAAACATGCACAATCTACAAAAATCTTAAAACCTAAAGTCATGTTTGAAACCTTTTGTGTTTTCAAGTTCATAGTAGCAAAGAATCATTATCATTCTCAAGGATCATGGTATAAAACCACACATGATTTGCATTTGACTCCATATCTTAGACAACATATTGTGTCAAATTCATTTCCATCCCAAGCTGAAATTTATCAGCATCTTTGGGAGTGGTATTTCGTGGAGCATGAACCTCTTTTTTCAACTAAAATAATAAGTGATTTAAGTATTTTCATTAAAGACAGGGCCACTGCTGTGAACCAGGAGTGTTGGGACAGTGTCTTCGATAGAAGTGTATTAGGATATAACCCTCCTGTTAGATTTCAGTCAAAGAGAGTGCCAGAGCAATTTTTGGGTCAAGCAGATTTTTCCTTGAATCAAATATTGGATTTTGCTGAAAAGTTAGAGTATTTGGCTCCTTCTTATAGGAATTTTTCTTTCTCATTAAAAGAAAAAGAGTTGAATATAGGAAGAACTTTTGGGAAATTACCGTATCGTGTCAGAAATGTCCAAACACTCGCAGAAGCCTTGCTGGCTGATGGATTAGCAAAAGCATTCCCTAGTAATATGATGGTTGTCACTGAGAGGGAACAGAAAGAAGCATTACTGCATCAGGCTTCTTGGCACCATAATTCAGCAAGCATAGGGGAAAACGCTATAGTGAGAGGTGCGAGTTTCGTCACTGATCTTGAGAAATACAACCTTGCCTTCCGATATGAATTTACGCGGCATTTCATAGACTACTGTAATCGATGTTATGGTGTGAAGAATTTATTCGATTGGATGCACTTTTTAATACCACTATGTTACATGCATGTCAGTGATTTTTATAGCCCACCACATTGTGTGACAGAAGATAACCGAAATAACCCACCTGATTGTGCAAATGCTTACCATTATCACTTAGGAGGTATAGAGGGACTTCAACAGAAATTGTGGACATGTATATCATGTGCCCAAATCACCCTTGTGGAGTTAAAGACTAAATTAAAATTAAAGTCTAGTGTCATGGGTGATAATCAATGTATAACAACTCTAAGTCTGTTTCCAGTTGATGCTCCCAATGATTATCAAGAGAACGAAGCTGAATTGAATGCAGCGCGAGTTGCTGTTGAATTAGCTATTACTACGGGTTATAGTGGTATATTTTTGAAGCCTGAAGAAACATTTGTCCATTCAGGGTTCATTTATTTTGGCAAAAAGCAATATCTTAACGGTGTTCAACTGCCACAATCATTGAAAACAATGGCAAGGTGTGGACCCTTGTCTGACTCTATTTTTGATGATCTTCAAGGCTCTCTAGCCAGTATTGGTACATCCTTTGAGAGAGGAACAAGTGAGACACGGCACATTTTTCCAAGTCGTTGGATAGCTTCATTTCATTCAATGTTAGCAATAAATTTATTAAATCAGAATCACCTTGGATTTCCCCTAGGGTTCAATATTGATATTTCTTGTTTCAAAAAGCCTCTTACCTTCTCGGAAAAGTTAATTGCCCTCATAACGCCCCAAGTTTTAGGAGGGTTATCATTTTTGAATCCAGAGAAATTGTTCTACCGGAACATAAGTGATCCTCTCACTTCAGGTCTATTTCAACTCAAGAATGCATTGGAATTTCTTGAAAAGGAAGAATTATTCTATATTTTGATTGCTAAAAAACCTGGTTTAGCAGATGCCTCAGATTTCGTTATGAATCCTTTAGGCTTAAATGTACCAGGATCAAGGGAAATAATAACGTTCCTTAGACAGACAGTTCGTGAAAATATCACAATCACATCGCAAAATAGAATAATAAATTCTCTTTTCCACATAGGCTCTGATTTAGAGGACCAAAGGGTGTGTGAGTGGCTTTTATCATCAAACCCCGTAATGAGCCGATTTGCTGCTGACATCTTTTCAAGAACACCCAGTGGAAAACGGCTTCAAGTCTTAGGCTATCTGGAAGGAACAAGAACATTGCTAGCTTCTCGGACAATCAGTCTAACTACAGAAGGGACAATGTTGATGAAATTAAGGGAATTAACAAGAAACCGATGGAAAAGCTGGTTTTCTTATATTGATGCACTGGACGATGATTTATCTGAGTCTTTAGAAAAATTCACATGCACAGTTGATGTAGCTAACTTCTTGAGGGCATATTCATGGTCTGACGTCTTAAAAGGGAAAAGGCTAATTGGTGCCACATTACCGTGTTTACTAGAGCAATTTAAGGTAAAGTGGATTAATTTATCTGAGGATTTAAGGGAACAATTTAATCTGTCTTCAGACGCAGAGTCAACTATAAATTTTTTGCCATATGACTGCAAGGAACTGCGCCTTGGAGGAAGCAATGACACAGAGTTGAATTATGTCAGTTGTGCTCTCGACCGGAAAGTTGTCCAGAAACATCCCTCTGTTAATCGTCTTGCTTGGACGATAGGAAATCGAGCACCGTATATAGGCTCACGGACAGAAGATAAGATCGGTTATCCTCCCTTAAGAGTAAACTGCCCATCAGCAGCACTTAAAGAAGCTATTGAGATGGTCTCTAGATTGTTATGGGTGACTCAAGGCACTGCAGACCGAGAGAAATTGCTTATTCCTCTTCTCAATTCGAGAGTAAATCTGGACTATCAGACAGTGCTTAACTTTTTACCTACACACTACTCAGGCAATATAGTTCATAGATATAATGATCAATATGGACAACATTCTTTTATGGCAAATAGAATGAGTAATACTTCCACACGTGCAATTATATCAACTAACACACTGGGTAAATACGCAGGGGGAGGTCAAGCTGCGATTGATAGTAATATAATCTTTCAAAATACTATTAATTTAGGGGTTGCAGTTTTAGATATTGCATTATCTCTTGCTAAATTGTCGTCATCATCAAATGTCACTTTCCGTTTGATGTTAAGTAAATGCTGCACACGGCATGTACCGTCCGAATACCTGTTTTTTGATAAACCTTTAGACGTGGATCTGAACAAGTATATGGATAATGAACTGGTTTATGACAATGACCCCCTTTGCAGTGGGATTAAAGGGAGATTAGGCAGAGTGTCTCGATCAACACTCTCATTGAGTTTGAATGTCAGTGACATTGGTTCTTATGACTTTCCAACTATTGCTGCATGGACATTAGGAGAAACTATAGTCGGAAGCATTTTTTCTGATGAGTCTTCTCAAAGCACAGATCCAATAAGTTCAGGTTGCACAAAAACTTTCGTCACACATTTCCTTGTGTATCCAGTTGAGAGTATTTTTTATGCATTTGGAGCTAACTTAATAGTAGAAAGTTTAAGTCTAAATAGGATCA--AATCAATCAAGAACCTCTCAGATTTAACATT----CCTTATATCATCCAC-------AATCAGGAATTTATCACATAGATCACTTCGGATTCTTCAGTCTACTTTCCGACATGAATTGGTGCTCACCCGACTAGCCCACCACATACCGTTAATTTCTTTGATGTTAGGGGGCTCTGCAGGAGAGAAAAGTTCATCAGATGCCGTCCGGCTATTTCTTACAGCAAGTTATCAGAATTTCATCAACAATTTCAG-----TTGTCTGATAAAAAAGGGCCAATCATCACTACCAGTTTGGCTTTACTTTCCTAGCGAAGGGCAACAGTTGAAACCTATATTGAAAATCTTACAGAGGTTAT----CAGACTTGTTTTCACCTGA------------CAAAGTTCAAAAGCGTAAAATTTTAGCTGACACCTGTTATCCAGTTGATAGCTTTTGGGTTTATCCAAGCAAGTCCACAAGGACCAACCATTATTATGCAAGCCTTAATTATTGGAGAGATAAA------------------------------GCTAATAAGGTCAAGAATACTC-CTTTTTCGCATTTGATAAATTGTTCATTTCTTGAACTTTCTT---------CACATACCATTTCAGTCCCTTCTAATCAACAAATGACTA---------ATTCAAAGTATATTGTTCATCCAGAAAATATTCCTGAAACGAATGCAAGAACCGAATTAATGAATTATGGATCAACAACTTTACAGGGGATGGACATCAAAATGCCACTCTCGGAGCAAAATCTAGTCGAAAATTGTCGACCATCAAAGGGCATCAGATGCAAGGACAATCAAAAAAT-AATAAAACATGACCAAAGATATGGGAAGAAGGAGTCCTCATCGCAACAAATGCTCCCCAAAGACAACATGCAAACTCCTGCGTACATACATGGCTCCTCCCCATCTCAAACCATTATAAAATCACTAGATGTACA--TGAGGACTTTGATGCCTCGAAGGTAATCTTAAATTCTGAAACAAATAACCCTAACCTTACAGATTGTACCCTT------------AATACAAAGTTCTTGACAACTCTCACCGGGACAGAAATTTTAGGTACAAGTCCATTACAACCCTCTAGATATTCATCAACTTCCAAGGAACGGTCTCTACTATCTAGAGAACAAGCTTCATATTTGTATGTTGATTGCAGCAATATTCCTTCTATC-TCTCTAGACCCGGGTTTTCGGAATATGTCTGATCAGAATCAAGTTCAAATGTTAATCAATGCCTATAAACGTGATTTAC------------ATGCTTGTTTCGATAGCAATCAATTCTGTCGTTTTACTGGGGTAGTCTCATCAATGCATTACAAGCTTTATGATCTTTTGCCTCCA---GGTGAGTTGAGAAAGGCAATTTGCTTGGCTGAAGGGGAAGGAAGTGGTGCTCGGTTACTTTTGAAGTGGAAGGAAACTGATTATTTATTCTTCAACACTCTGGCTACAGATTCACAGCAAGAAGCAGAGATCTTGAGTGGCAGGGTAATACCGAGAATGTTGTATAATATAGACAAATTAAGTGTTTTGCTTGAATCAAGAAGACTAATATTGAACAATCTAACTATCCAAATTACAGATATTACAAATCCACTATGGCTAGATTCTGTAATACAATATTTACCTGAAGATAGTGACATTCTTACAATGGATGCAGAGACCACTAAGGATGAAACAAGGGAACAGCTTTATAAGACTATTGTGAA---TATTTGGACACGTACTTCTCCTAATATCCCAAAAATTAGTATCATCAAGGTGTTTTTATTAGACTATGAAGGGACTTTATTCTTAATGAGGAATGCCATTCAGTATTATGGGCAAGTTCAACTCAAGAAACCATATAGCTCAAATGCAAAAAACTCAGAATGGTACTTGTGTTGCGGTAAACGAAGAATTCAACGACTCCAAATTGATTTCTCAGAC----------CAGGTGGGAATTTTT--------CTGATTTGTAAAGCAATGTCGCGCCAGAGACAAGCAATTCCTTATTGGTTAAAACATATAGAAAAGAATTATCCTGCTTCATTACACGAATTTTTCCTAACTTTAGGTTTTCCTTCTTTAGAGTCATCTTTCTGCCACCGTTATA--CTATTCCA-TTCAGTGAAGGAAAGGCTCTTTTTCATAAGGTCCAGTCTTATGTTCGTCAAGGCAAACAACATTTACATTCTCTTATGTTGGA-TTACGAAAACAATTCACCTTTACTAGACTTGAGAAATCACTTTATTTGCTCATTAAGGGGAAAGATAACTAAATATTACAATGATATATTAAAGTTAAATCTAGTCATCAAAGCCGTAGAAAAAGGTAAAAATTGGTCACAGCTTGTTGAGACCCTTCCCAATATGCATTCAGTATGCATAGTACACGTAGACCATGAGTGTTTTGGATGCGAAAAACGGTTATTACTTAAATTGGATTTTATTAGAAATACAAAAATCGCAGAGCAAAAATTGCTTAATAGAGTAATCGGGTATATCCTGTTCTTTCCGTTCGGTCTG---TTTAAGTCTGGATCATTAAGGGCATAA
>Marburg_virus_Angola_KY047763.1
---ATG---CAGCATCCAACTCAATATCCTGATGCAAGGTTGTCCTCTCCTATAATCCTAGATCAGTGTGACTTATTAGCTAGAAGTTTAGGGTTGTATAGTCATTATTCACATAATCCAAAATTGCGTAATTGTAGAATTCCACATCACATTTACCGTTTAAGGAATTCGACAGCCTTAAAGACATTTCTCCAGAACTGTTCAATACTCACCGTTCCTTTTCATTCAATTTGGGATCATATTCTAACTTCCATTCAATATGATGCAATTAATCATGTTGATGATTTTAAATACCTATTGCCATCTGAGCTAGTCAAGTATGCAAATTGGGACAACGAGTTCTTAAAGGCATATCTTAATAAGATCTTAGG------ACTTAACCATGTTTTTCCAACTTCTGCAAGGTCACAATGTGAGGATTTTTCTCCTA---AGGAAAATCCTTATTATTGGGGGATGTTGTTACTCGTACATTTGTCCCAACTTGCCAGGAGGATAAAAGGACAAAGAGGGTCATTAAGAAGTAACTGGAAGTTTATAGGAACAGATTTGGAGCTGTTTGGAATAGCAGATTTTGTTATTTTTAAGGTTCCAGTGAAAACAATAATCCGAAATGCTGTAAGCTTACAAGCTTCAAAACCAGGGTTAAGGGTATGGTACCGTGACCAAAACTTGACCCCTTATCTATGCGACGATGAGTTTATTGTAAGCGTCGCTAGTTATGAATGTTTTATTATGATTAAAGACGTCTTCATTGAGAGGTACAACACATGGGAGATATGTGCCCGCGCTTGGCTCGAAGACAGTGATGGAGCTGATTATCCTCCTCTTGATGTGCTAGGTGAGTTATACAACCAAGGAGATCAAATTATTGCCATGTACCTGGAGGACGGCTTCAAATTGATTAAACACTTAGAACCTTTATGTGTTAGCTGTATACAAACACATGGCATTTTTACACCAAGAAAATACTGGTTCCAATCACAGATGATCAAGTCATATTATGATGAACTCTGTTGTCTCAATTTGAAGCTTCAAATTTCAGACAATAAAGCCGAGTGTGCCCAAAACTTTATTAAAACTATAATTCAGGCGAAATTGACCCCTCAACAATACTGTGAATTATTCTCTCTACAAAAGCATTGGGGTCATCCCGTTCTATACAATGATGTTGCACTAGATAAGGTCAAAAAACATGCACAATCTACAAAAATCTTAAAACCTAAAGTCATGTTTGAAACCTTTTGTGTTTTCAAGTTCATAGTAGCAAAGAATCATTATCATTCTCAAGGATCATGGTATAAAACCACACATGATTTGCATTTGACTCCATATCTTAGACAACATATTGTGTCAAATTCATTTCCATCCCAAGCTGAAATTTATCAGCATCTTTGGGAGTGGTATTTCGTGGAGCATGAACCTCTTTTTTCAACTAAAATAATAAGTGATTTAAGTATTTTCATTAAAGACAGGGCCACTGCTGTGAACCAGGAGTGTTGGGACAGTGTCTTCGATAGAAGTGTATTAGGATATAACCCTCCTGTTAGATTTCAGTCAAAGAGAGTGCCAGAGCAATTTTTGGGTCAAGCAGATTTTTCCTTGAATCAAATATTGGATTTTGCTGAAAAGTTAGAGTATTTGGCTCCTTCTTATAGGAATTTTTCTTTCTCATTAAAAGAAAAAGAGTTGAATATAGGAAGAACTTTTGGGAAATTACCGTATCGTGTCAGAAATGTCCAAACACTCGCAGAAGCCTTGCTGGCTGATGGATTAGCAAAAGCATTCCCTAGTAATATGATGGTTGTCACTGAGAGGGAACAGAAAGAAGCATTACTGCATCAGGCTTCTTGGCACCATAATTCAGCAAGCATAGGGGAAAACGCTATAGTGAGAGGTGCGAGTTTCGTCACTGATCTTGAGAAATACAACCTTGCCTTCCGATATGAATTTACGCGGCATTTCATAGACTACTGTAATCGATGTTATGGTGTGAAGAATTTATTCGATTGGATGCACTTTTTAATACCACTATGTTACATGCATGTCAGTGATTTTTATAGCCCACCACATTGTGTGACAGAAGATAACCGAAATAACCCACCTGATTGTGCAAATGCTTACCATTATCACTTAGGAGGTATAGAGGGACTTCAACAGAAATTGTGGACATGTATATCATGTGCCCAAATCACCCTTGTGGAGTTAAAGACTAAATTAAAATTAAAGTCTAGTGTCATGGGTGATAATCAATGTATAACAACTCTAAGTCTGTTTCCAGTTGATGCTCCCAATGATTATCAAGAGAACGAAGCTGAATTGAATGCAGCGCGAGTTGCTGTTGAATTAGCTATTACTACGGGTTATAGTGGTATATTTTTGAAGCCTGAAGAAACATTTGTCCATTCAGGGTTCATTTATTTTGGCAAAAAGCAATATCTTAACGGTGTTCAACTGCCACAATCATTGAAAACAATGGCAAGGTGTGGACCCTTGTCTGACTCTATTTTTGATGATCTTCAAGGCTCTCTAGCCAGTATTGGTACATCCTTTGAGAGAGGAACAAGTGAGACACGGCACATTTTTCCAAGTCGTTGGATAGCTTCATTTCATTCAATGTTAGCAATAAATTTATTAAATCAGAATCACCTTGGATTTCCCCTAGGGTTCAATATTGATATTTCTTGTTTCAAAAAGCCTCTTACCTTCTCGGAAAAGTTAATTGCCCTCATAACGCCCCAAGTTTTAGGAGGGTTATCATTTTTGAATCCAGAGAAATTGTTCTACCGGAACATAAGTGATCCTCTCACTTCAGGTCTATTTCAACTCAAGAATGCATTGGAATTTCTTGAAAAGGAAGAATTATTCTATATTTTGATTGCTAAAAAACCTGGTTTAGCAGATGCCTCAGATTTCGTTATGAATCCTTTAGGCTTAAATGTACCAGGATCAAGGGAAATAATAACGTTCCTTAGACAGACAGTTCGTGAAAATATCACAATCACATCGCAAAATAGAATAATAAATTCTCTTTTCCACATAGGCTCTGATTTAGAGGACCAAAGGGTGTGTGAGTGGCTTTTATCATCAAACCCCGTAATGAGCCGATTTGCTGCTGACATCTTTTCAAGAACACCCAGTGGAAAACGGCTTCAAGTCTTAGGCTATCTGGAAGGAACAAGAACATTGCTAGCTTCTCGGACAATCAGTCTAACTACAGAAGGGACAATGTTGATGAAATTAAGGGAATTAACAAGAAACCGATGGAAAAGCTGGTTTTCTTATATTGATGCACTGGACGATGATTTATCTGAGTCTTTAGAAAAATTCACATGCACAGTTGATGTAGCTAACTTCTTGAGGGCATATTCATGGTCTGACGTCTTAAAAGGGAAAAGGCTAATTGGTGCCACATTACCGTGTTTACTAGAGCAATTTAAGGTAAAGTGGATTAATTTATCTGAGGATTTAAGGGAACAATTTAATCTGTCTTCAGACGCAGAGTCAACTATAAATTTTTTGCCATATGACTGCAAGGAACTGCGCCTTGGAGGAAGCAATGACACAGAGTTGAATTATGTCAGTTGTGCTCTCGACCGGAAAGTTGTCCAGAAACATCCCTCTGTTAATCGTCTTGCTTGGACGATAGGAAATCGAGCACCGTATATAGGCTCACGGACAGAAGATAAGATCGGTTATCCTCCCTTAAGAGTAAACTGCCCATCAGCAGCACTTAAAGAAGCTATTGAGATGGTCTCTAGATTGTTATGGGTGACTCAAGGCACTGCAGACCGAGAGAAATTGCTTATTCCTCTTCTCAATTCGAGAGTAAATCTGGACTATCAGACAGTGCTTAACTTTTTACCTACACACTACTCAGGCAATATAGTTCATAGATATAATGATCAATATGGACAACATTCTTTTATGGCAAATAGAATGAGTAATACTTCCACACGTGCAATTATATCAACTAACACACTGGGTAAATACGCAGGGGGAGGTCAAGCTGCGATTGATAGTAATATAATCTTTCAAAATACTATTAATTTAGGGGTTGCAGTTTTAGATATTGCATTATCTCTTGCTAAATTGTCGTCATCATCAAATGTCACTTTCCGTTTGATGTTAAGTAAATGCTGCACACGGCATGTACCGTCCGAATACCTGTTTTTTGATAAACCTTTAGACGTGGATCTGAACAAGTATATGGATAATGAACTGGTTTATGACAATGACCCCCTTTGCAGTGGGATTAAAGGGAGATTAGGCAGAGTGTCTCGATCAACACTCTCATTGAGTTTGAATGTCAGTGACATTGGTTCTTATGACTTTCCAACTATTGCTGCATGGACATTAGGAGAAACTATAGTCGGAAGCATTTTTTCTGATGAGTCTTCTCAAAGCACAGATCCAATAAGTTCAGGTTGCACAAAAACTTTCGTCACACATTTCCTTGTGTATCCAGTTGAGAGTATTTTTTATGCATTTGGAGCTAACTTAATAGTAGAAAGTTTAAGTCTAAATAGGATCA--AATCAATCAAGAACCTCTCAGATTTAACATT----CCTTATATCATCCAC-------AATCAGGAATTTATCACATAGATCACTTCGGATTCTTCAGTCTACTTTCCGACATGAATTGGTGCTCACCCGACTAGCCCACCACATACCGTTAATTTCTTTGATGTTAGGGGGCTCTGCAGGAGAGAAAAGTTCATCAGATGCCGTCCGGCTATTTCTTACAGCAAGTTATCAGAATTTCATCAACAATTTCAG-----TTGTCTGATAAAAAAGGGCCAATCATCACTACCAGTTTGGCTTTACTTTCCTAGCGAAGGGCAACAGTTGAAACCTATATTGAAAATCTTACAGAGGTTAT----CAGACTTGTTTTCACCTGA------------CAAAGTTCAAAAGCGTAAAATTTTAGCTGACACCTGTTATCCAGTTGATAGCTTTTGGGTTTATCCAAGCAAGTCCACAAGGACCAACCATTATTATGCAAGCCTTAATTATTGGAGAGATAAA------------------------------GCTAATAAGGTCAAGAATACTC-CTTTTTCGCATTTGATAAATTGTTCATTTCTTGAACTTTCTT---------CACATACCATTTCAGTCCCTTCTAATCAACAAATGACTA---------ATTCAAAGTATATTGTTCATCCAGAAAATATTCCTGAAACGAATGCAAGAACCGAATTAATGAATTATGGATCAACAACTTTACAGGGGATGGACATCAAAATGCCACTCTCGGAGCAAAATCTAGTCGAAAATTGTCGACCATCAAAGGGCATCAGATGCAAGGACAATCAAAAAAT-AATAAAACATGACCAAAGATATGGGAAGAAGGAGTCCTCATCGCAACAAATGCTCCCCAAAGACAACATGCAAACTCCTGCGTACATACATGGCTCCTCCCCATCTCAAACCATTATAAAATCACTAGATGTACA--TGAGGACTTTGATGCCTCGAAGGTAATCTTAAATTCTGAAACAAATAACCCTAACCTTACAGATTGTACCCTT------------AATACAAAGTTCTTGACAACTCTCACCGGGACAGAAATTTTAGGTACAAGTCCATTACAACCCTCTAGATATTCATCAACTTCCAAGGAACGGTCTCTACTATCTAGAGAACAAGCTTCATATTTGTATGTTGATTGCAGCAATATTCCTTCTATC-TCTCTAGACCCGGGTTTTCGGAATATGTCTGATCAGAATCAAGTTCAAATGTTAATCAATGCCTATAAACGTGATTTAC------------ATGCTTGTTTCGATAGCAATCAATTCTGTCGTTTTACAGGGGTAGTCTCATCAATGCATTACAAGCTTTATGATCTTTTGCCTCCA---GGTGAGTTGAGAAAGGCAATTTGCTTGGCTGAAGGGGAAGGAAGTGGTGCTCGGTTACTTTTGAAGTGGAAGGAAACTGATTATTTATTCTTCAACACTCTGGCTACAGATTCACAGCAAGAAGCAGAGATCTTGAGTGGCAGGGTAATACCGAGAATGTTGTATAATATAGACAAATTAAGTGTTTTGCTTGAATCAAGAAGACTAATATTGAACAATCTAACTATCCAAATTACAGATATTACAAATCCACTATGGCTAGATTCTGTAATACAATATTTACCTGAAGATAGTGACATTCTTACAATGGATGCAGAGACCACTAAGGATGAAACAAGGGAACAGCTTTATAAGACTATTGTGAA---TATTTGGACACGTACTTCTCCTAATATCCCAAAAATTAGTATCATCAAGGTGTTTTTATTAGACTATGAAGGGACTTTATTCTTAATGAGGAATGCCATTCAGTATTATGGGCAAGTTCAACTCAAGAAACCATATAGCTCAAATGCAAAAAACTCAGAATGGTACTTGTGTTGCGGTAAACGAAGAATTCAACGACTCCAAATTGATTTCTCAGAC----------CAGGTGGGAATTTTT--------CTGATTTGTAAAGCAATGTCGCGCCAGAGACAAGCAATTCCTTATTGGTTAAAACATATAGAAAAGAATTATCCTGCTTCATTACACGAATTTTTCCTAACTTTAGGTTTTCCTTCTTTAGAGTCATCTTTCTGCCACCGTTATA--CTATTCCA-TTCAGTGAAGGAAAGGCTCTTTTTCATAAGGTCCAGTCTTATGTTCGTCAAGGCAAACAACATTTACATTCTCTTATGTTGGA-TTACGAAAACAATTCACCTTTACTAGACTTGAGAAATCACTTTATTTGCTCATTAAGGGGAAAGATAACTAAATATTACAATGATATATTAAAGTTAAATCTAGTCATCAAAGCCGTAGAAAAAGGTAAAAATTGGTCACAGCTTGTTGAGACCCTTCCCAATATGCATTCAGTATGCATAGTACACGTAGACCATGAGTGTTTTGGATGCGAAAAACGGTTATTACTTAAATTGGATTTTATTAGAAATACAAAAATCGCAGAGCAAAAATTGCTTAATAGAGTAATCGGGTATATCCTGTTCTTTCCGTTCGGTCTG---TTTAAGTCTGGATCATTAAGGGCATAA
>Marburg_virus_Musoke,Kenya,1980_NC_001608.3
---ATG---CAGCATCCAACTCAATATCCTGATGCAAGGTTGTCCTCTCCTATAATCCTAGACCAGTGTGACTTATTAGCCAGAAGTTTAGGGTTGTATAGTCATTATTCACATAATCCGAAATTGCGTAATTGTAGGATTCCACATCACATTTACCGTTTAAGGAATTCGACAGCATTAAAGACATTTCTTCAGAATTGTTCGATACTCACCGTTCCTTTTCATTCAATTTGGGATCATATTTTAACTTCCATTCAATATGATGCAATTAATCATGTTGATGATTTTAAATACCTATTGCCATCTGAGCTAGTCAAGTATGCGAATTGGGACAACGAGTTCTTAAAAGCATATCTTAATAAGATCTTAGG------ACTTGACCATGTTTTTTCAGCTTCTGCAAGGTCACAGTGTGAGGATTTTTCTCCTA---AGGAAAATCCTTATTATTGGGGGATGTTATTACTCGTGCATCTATCTCAACTTGCCAGGAGGATAAAAGGACAAAGAGGGTCATTAAGAAGTAACTGGAAATTTATAGGAACAGATTTGGAGCTGTTTGGAATAGCAGATTTTGTTATTTTTAAGGTTCCAGTAAAAACAATAATCCGAAATGCTGTAAGCTTACAAGCTTCAAAACCGGGATTAAGAATATGGTACCGTGACCAAAACTTGACCCCTTATCTATGCGACGATGAGTTTATTGTAAGCGTCGCTAGTTATGAATGTTTTATCATGATTAAAGACGTCTTCATTGAGAGGTATAACACATGGGAAATCTGTGCCCGCGCTTGGCTCGAAGACAGTGATGGAGCTGATTATCCTCCTCTTGATGTGTTAGGTGAATTATACAACCAGGGAGACCAAATTATTGCCATGTACCTGGAGGACGGTTTCAAATTGATTAAACACTTAGAACCCTTGTGTGTCAGCTGTATACAAACACATGGCATCTTTACACCAAGAAAATACTGGTTCCAATCACAGATGATTAAGTCATATTATGATGAACTCCATGATCTCAATTTGAAACTTCAAATTTCAGACAATAAGGCTGAGTGTGCCCAAAACTTTATTAAAACTATAGTTCAGGCGAAATTGACTCCTCAACAATACTGTGAATTATTCTCCCTACAAAAGCATTGGGGTCATCCCGTTTTATACAATGATGTTGCACTAGATAAGGTTAAAAAACATGCGCAATCGACAAAAATCTTAAAACCTAAAGTCATGTTTGAAACTTTTTGTGTTTTCAAATTTATAGTAGCAAAGAATCATTATCATTCTCAAGGATCATGGTATAAAACCACACATGATTTGCATTTGACTCCATATCTTAGACAACATATTGTGTCAAATTCATTTCCATCACAAGCCGAAATTTATCAGCATCTTTGGGAGTGGTATTTCGTGGAGCATGAACCTCTTTTCTCAACTAAAATAATAAGTGATTTAAGTATCTTTATAAAAGACAGGGCTACCGCTGTGAACCAGGAGTGTTGGGACAGTGTCTTCGATAGAAGTGTATTAGGATATAACCCTCCTGTTAGATTTCAATCAAAGAGAGTGCCAGAGCAATTTTTGGGTCAAGCAGACTTTTCCTTGAATCAAATATTAGAGTTTGCTGAAAAGTTAGAGTATTTGGCTCCTTCTTATAGGAATTTTTCCTTCTCATTAAAAGAAAAAGAGTTGAATATAGGAAGAACTTTTGGGAAGTTACCGTATCGTGTCAGAAATGTCCAAACACTCGCAGAAGCCCTGCTAGCAGATGGACTGGCAAAAGCATTCCCTAGTAACATGATGGTTGTCACTGAGAGGGAACAGAAAGAAGCATTATTACATCAGGCTTCTTGGCACCACAATTCAGCAAGCATAGGGGAGAACGCTATAGTGAGGGGTGCAAGTTTTGTTACTGATCTTGAGAAATACAACCTCGCCTTCCGATATGAATTTACACGGCATTTCATAGACTACTGTAATCGATGTTATGGTGTGAAGAATTTATTTGATTGGATGCATTTTTTAATACCACTATGTTATATGCATGTCAGTGACTTTTATAGCCCACCACATTGTGTGACAGAAGATAATCGAAATAACCCACCTGATTGTGCTAATGCTTATCATTATCACTTAGGAGGTATAGAGGGACTTCAGCAGAAATTGTGGACATGCATATCATGTGCCCAAATCACCCTTGTGGAGTTAAAAACTAAATTAAAATTGAAGTCCAGCGTCATGGGTGATAATCAATGTATAACAACTCTAAGTCTTTTTCCAATTGATGCTCCCAACGATTATCAAGAGAACGAGGCTGAATTGAATGCGGCACGAGTTGCTGTCGAATTAGCTATTACTACAGGTTATAGTGGTATATTTTTAAAGCCTGAGGAAACATTTGTCCATTCAGGGTTCATTTATTTTGGTAAAAAGCAATATCTCAACGGTGTTCAACTGCCGCAATCATTGAAAACAATGGCAAGGTGTGGACCCTTATCTGACTCTATTTTCGATGATCTTCAAGGTTCTCTGGCCAGTATTGGTACATCCTTTGAGAGAGGAACAAGCGAGACACGGCACATTTTTCCGAGCCGTTGGATAGCTTCATTCCATTCAATGTTAGCAATAAATTTATTAAATCAGAATCACCTTGGGTTTCCTCTAGGGTTCAATATTGATATTTCTTGTTTCAAAAAGCCTCTTACCTTCTCGGAAAAATTAATTGCTCTCATAACGCCCCAAGTTTTAGGAGGGTTATCATTTTTAAATCCAGAAAAATTGTTCTACCGGAACATAAGTGATCCTCTCACTTCAGGTCTATTTCAACTCAAGAATGCATTGGAATTTCTTGAAAAGGAAGAATTATTCTATATCTTGATTTCTAAAAAACCTGGTTTAGCAGATGCCTCAGATTTTGTCATGAATCCATTAGGCTTAAATGTACCAGGATCAAAGGAAATAATAACGTTCCTTAGACAAACAGTTCGCGAAAATATCACGATCACGTCACAAAATAGAATAATAAATTCTCTTTTCCACATAGGTTCTGATTTAGAGGACCAAAGAGTGTGTGAGTGGCTTTTATCATCAAACCCTGTAATGAGCCGATTTGCTGCTGACATCTTTTCAAGAACACCTAGTGGAAAACGGCTTCAAGTCTTAGGCTATCTAGAAGGAACAAGAACATTACTAGCTTCTCGGACAATCAGTTTAACTACAGAAGGAACAATGTTGATGAAATTAAGAGAATTAACGAGAAACCGATGGAAAAGTTGGTTTTCTTATATTGATGCACTGGACGATGATTTATCTGAGTCCTTGGAAAAGTTCACATGTACTGTTGATGTGGCTAATTTCTTGAGGGCATATTCATGGTCTGACGTCTTAAAAGGGAAAAGGCTAATTGGTGCCACACTGCCATGTTTACTAGAGCAATTTGAGGTAAAGTGGATTAATTTATCTGAGGATTTAAGGGAACAATTTAATCTATCTTCAGACTCAAAATCAACTATAAACTTGTTGCCGTATGACTGTAAGGAACTGCGACTTGAAGGAAGCAATGACACAGAGTTAAATTATGTCAGTTGTGCTCTTGACCGGAAAGTTGTCCAGAAACATCCCTCTGTTAATCGTCTAGCTTGGACGATAGGAAATCGAGCACCGTATATTGGCTCACGGACAGAAGATAAGATCGGTTATCCTCCCTTAAGAGTAAATTGCCCATCAGCAGCACTTAAAGAAGCTATTGAGATGGTTTCTAGATTGTTATGGGTGACTCAAGGCACTGCAGACCGAGAAAAATTGCTTATTCCTCTTCTCAATTCAAGAGTAAATCTGGACTATCAGACGGTGCTTAACTTTTTACCTACACACTACTCAGGCAACATAGTTCATAGATATAATGATCAATATGGACAACATTCCTTTATGGCAAACAGGATGAGTAATACATCTACACGTGCAATTATATCAACTAACACACTGGGTAAATATGCTGGGGGAGGTCAAGCTGCTATTGATAGTAATATAATCTTTCAAAATACTATTAATTTAGGAGTTGCAGTTTTAGATATTGCATTGTCTCTTGCTAAATTGTCGTCAGCATCAAATGTCACTTTCCGTTTAATGTTAAATAAGTGCTGCACGCGGCATGTACCGTCCGAATACCTATATTTTGATAAACCTTTAGATGTGGATTTGAACAAGTATATGGACAATGAGTTGGTTTATGACAATGACCCTCTTTGCAGTGGGATTAAAGGGAGATTAGGCAGAGTATCTCGATCAACACTCACATTGAGTTTGAATGTCAGTGACATTGGTTCTTATGACTTTCCAACTATTGCTGCATGGACACTAGGAGAAACTATAGTCGGAAGCATTTTTTCTGATGAATCTTCTCAAAGTACGGATCCAATAAGCTCAGGTTGCACAAAAACTTTCGTCACACATTTCCTTGTGTATCCAGTTGAGAGTATATTTTATGCATTCGGAGCTAACTTAATAGTTGAAAGTTTAAGTCTAAGTAGGATCA--AATCAATTAAGAACCTCTCAGATTTGACATT----CCTTATATCATCCAC-------AATCAGGAATTTATCACATAGATCACTTCGGATTCTTCAATCTACTTTCCGACATGAATTGGTGCTCACCCGACTAGCCCACCACATACCGTTAATTTCTTTAATGTTAGGGGGCTCTGCAGGAGAGAAGAGTTCATCAGATGCTGTTCGGCTATTTCTTACAGCAAGTTATCAGAATTTTATCAATAATTTCAG-----TTGTCTGATGAAGAAGGGTCAGTCATCGCTACCGGTTTGGCTTTACTTTCCTAGTGAAGGGCAACAATTAAAGCCTATATTAAAAATCTTACAGAGATTAT----CAGACTTGTTATCACCTGA------------CAAAATTCAAAAGCGTAAAATTTTGGCTGACACCTGTTGTCCAATTGGCAGCTTTTGGGTCTATCCAAGCAAGTCCACAAGGACTAACCATTATTATGCAAGCCTTAATTATTGGAGAGACAAA------------------------------GCTAATAAGGTTAAGAATACTC-CTTTTTCACACTTGATAAATTGTTCATTTCCTGAATTTTCTT---------CACATACCAGTTCAGTCTCCTCTAATCAACAAGTGACCA---------ATTCGAAGTATATTGTTTATCCAGAAAATATCACTGAAATAAATGCAAGAACCAGATTAATAAATTATGGATCAACAGCTCTACAGGGGATGGACACCAAGATGCCACTCTCAGAGCAAAATCTAGTCGAAAATTGTCGACCATCAGAGGGCATCAGATTCAAGGACAATCAAAAAAT-AACAAAACATGACCAGAGATGTGAGAGGGAGGAATCTTCACCGCAACAGATGTTCCCTGAAGATAACATGCAGACTCCTGCGCACATACATAGTTCCTCCCCATTTCAAATCCTTATAAAATCACTAGATGCACA--TGAGGACTTTGATGCCTCGAAGATAATCTTAAATTCTGAAATAAATAATCTTAACCTTACGGAGTATACTCTT------------AATACAAAGTTATTGACAACTCCTACCAGGACAGAAATTTTAGATACAAGTCCGTTACAATCCTCTAGATATTCATCAACTTCCAGGGAACGGTCTCTACTATCCAGAGAACAAGCTTCATATTTGTACGTTGATTGCAGTAATATTCCTTCTATC-TCTCTAGACCCAGGTTTTCGGAGTATGTCTGATCAGAATCAAGTTCAAATGTTAATCAATACCTACAAACGTGATTTAC------------ATGCTTGTTTTGATAGCAATCAATTCTGTCGGTTTACAGGGGTAGTCTCATCAATGCATTACAAGCTTTATGATCTTTTGCCTCCA---GGTAAATTGAAAAAGGCAATTTGTTTGGCCGAAGGGGAAGGAAGTGGTGCTCGGTTACTTTTGAAGTGGAAGGAAACGGATTATTTATTCTTCAACACTTTGGCTACGGATTCACAACAAGAAGCCGAGATTTTGAGTGGCCGGGTAATACCGAGAATGTTGTATAACATAGACAGATTAAGTGCTTTGCTTGAATCAAGGAGACTAATATTGAACAACCTAACTATCCAAATTACAGATATTACAAATCCATTATGGCTAGATTCTGTAATACAATATTTACCTGAAGATAGTGACATTCTTACAATGGACGCAGAGACCACCAAGGATGAAACAAGGGAACAGCTTTATAAAACTATTGTGAA---TATTTGGACACGTACTTCTCCTAATATCCCAAAAATTAGCATCATCAAGGTATTTTTATTAGACTATGAAGGGACTTTATTCTTAATGAAGAATGCTATTCAGTATTATGGGCAAGTTCAACTCAAGAAACCATATAGCTCAAATGCAAAAAACTCAGAATGGTACTTGTGTTGCGGTAAACGAAGAATTCAACGGCTCCAAATTGATTTCTCAGAC----------CAGGTGGGAATTTTT--------CTGATTTGTAAAGCAATGTCACGCCAAAGACAAGCAATTCCTTACTGGTTAAAACATATAGAAAAGAATTATCCTGCTTCATTACACGAGTTTTTCCTAACTTTGGGTTTCCCTTCTTTAGAGTCATCTTTCTGCCATCGTTATA--CTATTCCA-TTCAGTGAAGGAAAGGCTCTTTTTCACAAGGTCCAGTCTTATGTTCGTCAAGGCAAACAACATTTACATTCTCTTATGTTGGA-TTATGAAAACAATTCACCTCTACTAGACTTGAGAAATCACTTTATTTGCTCATTAAGGGGAAAGATAACTAAATATTACAATGATATATTAAAGTTAAATCTAGTCATCAAGGCAGTAGAAAAAGGTAAAAATTGGTCACAACTTGTTGAGATCCTTCCTAATATGCATTCAGTATGCATAGTGCACGTGGATCATGAGTGTTCTGGATGCGAGAAACGGTTATTACTTAAATTGGATTTTATCAGAAATACAAAGATCGCAGAACAAAAATTACTTAACAGAGTAATCGGGTATATCCTATTCTTTCCATTCGGTCTG---TTTAAATCTGGATCATTAAGGGCATAA
>Lake_Victoria_marburgvirus_Leiden_JN408064.1
---ATG---CAGCATCCAACTCAATATCCTGATGCAAGGTTATCCTCCCCTATAATCCTAGACCAGTGTGACTTATTAGCCAGAAGTTTAGGGTTGTATAGTCATTATTCACATAATCCGAAATTGCGTAATTGTAGGATTCCACATCATATTTACCGTTTAAGGAATTCGACAGCATTAAAAACATTTCTTCAGAACTGTTCAATACTCACCGTCCCTTTTCATTCAATTTGGGATCATATTTTAACTTCCATTCAATATGATGCAATTAATCATGTTGATGATTTTAAATACTTATTGCCCTCTGAGCTAGTCAAGTATGCAAATTGGGACAACGAGTTTTTGAAGGCATATCTTAATAAGATCTTAGG------ACTTGACCATGTTTTTCCAGCTTCTGCAAGGTCACAATGTGAGGATTTTTCTCCTA---AGGAAAATCCTTATTATTGGGGGATGCTGTTACTCGTGCATTTGTCTCAACTTGCCAGGAGGATAAAAGGACAAAGAGGGTCATTAAGAAGTAACTGGAAATTTATAGGAACAGATTTGGAGCTGTTTGGAATAGCAGATTTTATTATTTTTAAAGTTCCAGTAAAAACAATAATCCGAAATGCTGTAAGCTTACAAGCTTCAAAACCAGGGTTGAGAGTATGGTACCGTGACCAAAACCTGACCCCTTATCTATGCGACGATGAGTTTATTGTAAGCGTCGCTAGTTATGAATGTTTTATCATGATTAAAGACGTCTTCATTGAGAGGTATAACACGTGGGAAATATGTGCCCGCGCCTGGCTCGAAGATAGTGATGGAGCTGATTATCCTCCTCTTGATGTGTTAGGTGAGTTATACAACCAGGGAGACCAAATTATTGCCATGTACCTGGAAGACGGTTTCAAATTGATTAAACACTTGGAACCTTTGTGTGTCAGCTGTATACAAACGCATGGCATCTTTACACCAAGAAAATACTGGTTCCAATCACAGATGATTAAGTCATATTATGATGAACTCTGTAGTCTCAATTTGAAATTTCAAATTTCAGGCAATAAAGCTGAGTGTGCTCAAAACTTTATCAAAACTATAATTCAGGCGAAATTGACTCCTCAACAATACTGTGAATTATTCTCTTTACAAAAGCATTGGGGTCACCCCGTTTTATATAATGATGTTGCACTAGATAAGGTTAAAAAACATGCGCAATCTGTAAAAATCTTAAAACCTAAAGTCATGTTTGAAACTTTTTGTGTTTTCAAATTTATAGTCGCAAAGAATCATTATCATTCTCAAGGATCATGGTATAAAACCACACATGATTTGCATTTGACTCCATATCTTAGACAACATATTGTGTCAAATTCATTTCCGTCACAAGCCGAAATTTATCAGCATCTTTGGGAGTGGTATTTCGTGGAGCATGAACCTCTTTTCTCAACTAAAATAATAAGTGACTTAAGTATTTTTATAAAAGACAGGGCTACTGCTGTGAACCAGGAGTGTTGGGACAGTGTCTTCGATAGGAGTGTATTAGGGTATAACCCTCCTGTTAGATTTCAGTCAAAGAGAGTGCCAGAGCAATTTTTGGGACAAGCAGACTTTTCCTTGAATCAAATACTGGATTTTGCTGAAAAGTTAGAATATTTGGCTCCTTCTTATAGGAATTTTTCCTTCTCATTAAAAGAAAAAGAGTTGAATATAGGAAGAACTTTTGGGAAATTACCATATCGTGTCAGAAATGTCCAAACACTCGCAGAAGCCTTGCTAGCAGATGGACTAGCAAAAGCATTCCCTAGCAACATGATGGTTGTTACTGAGAGGGAACAGAAAGAAGCACTATTGCATCAGGCTTCTTGGCACCACAATTCAGCAAGCATAGGGGAAAACGCTATAGTAAGGGGTGCAAGTTTTGTTACTGATCTTGAGAAATACAACCTTGCCTTCCGATATGAGTTTACACGACATTTCATAGACTACTGTAATCGATGTTATGGTGTGAAGAATTTATTCGATTGGATGCATTTTTTAATACCACTATGTTATATGCATGTCAGTGATTTTTATAGCCCACCACATTGCGTAACAGAAGATAACCGAAATAACCCACCGGATTGTGCTAATGCTTATCATTATCACTTAGGGGGTATAGAGGGACTTCAACAGAAATTGTGGACATGTATATCATGTGCCCAGATCACCCTTGTAGAGTTAAAAACTAAATTAAAATTAAAATCCAGTGTCATGGGTGATAATCAATGTATAACAACTCTAAGTCTTTTTCCAATTGATGCTCCCGACGATTATCAAGAGAACGAAGCTGAATTAAATGCGGCACGAGTTGCTGTCGAATTAGCTATTACTACGGGTTATAGTGGTATATTTTTGAAGCCTGAAGAAACATTTGTCCATTCAGGGTTCATTTATTTTGGTAAAAAGCAATACCTCAACGGTGTTCAATTGCCACAATCATTGAAAACAATGGCAAGATGTGGACCCTTATCTGACTCTATTTTTGATGATCTTCAAGGTTCCTTAGCCAGTATTGGTACATCCTTTGAGAGAGGAACAAGTGAGACACGGCACATTTTCCCGAGTCGTTGGATAGCTTCATTTCATTCAATGTTAGCAATAAATTTATTAAATCAGAATCACCTTGGGTTTCCCCTAGGGTTCAGTATTGATATTTCTTGTTTCAAAAAGCCTCTTACCTTCTCGGAAAAATTAATTGCTCTTATAACGCCCCAAGTTCTAGGAGGGTTATCATTTTTGAATCCGGAGAAATTGTTCTACCGGAACATAAGTGATCCGCTCACTTCGGGTCTATTTCAACTTAAGAATGCATTGGAATTTCTTAAAAAGGAAGAATTATTCTATATCTTGATTGCTAAAAAACCTGGTTTAGCAGATGCCTCAGATTTCGTCATGAATCCATTAGGCTTAAATGTACCAGGATCAAGGGAAATAATAACGTTCCTTAGACAAACAGTTCGTGAAAATATCACGATCACGTCACAAAATAGAATAATAAATTCCCTTTTTCACATAGGTTCTGATTTAGAGGACCAAAGGGTGTGTGAGTGGCTTTTATCATCAAACCCCGTAATGAGCCGATTTGCTGCTGACATCTTTTCAAGAACGCCTAGTGGAAAACGGCTTCAAGTCTTAGGCTATCTGGAAGGAACAAGAACATTACTTGCTTCTCGGACAATAAGTTTAACTACAGAAGGGACAATGTTGATGAAATTAAGGGAATTAACAAGAAACCGATGGAAAAGCTGGTTTTCTTATATTGATGCATTGGACGATGATTTATCTGAGTCCTTAGAAAAATTCACATGTACTGTCGATGTAGCTAATTTCTTGAGGGCATACTCATGGTCTGACGTCTTAAAAGGGAAAAGGCTTATTGGTGCCACACTGCCATGTTTACTAGAGCAATTTAAGGTAAAGTGGATTAATTTATCCGAGGATTTAAGGGAACAATTTAATCTGTCTTCAGAATCAGAATCAACTATAAATTTATTGCCGTATGACTGCAAAGAACTGCGACTTGGAAGAAGCAATGACACAGAGTTAAACTATGTCAGTTGTGCTCTCGACCGGAAAGTTGTCCAGAAACATCCCTCTGTTAATCGTCTAGCTTGGACAATAGGAAATCGAGCACCATATATAGGATCACGGACAGAAGACAAGATCGGTTATCCTCCCTTAAGAGTAAATTGTCCATCAGCAGCACTTAAAGAAGCCATTGAGATGGTTTCTAGATTATTATGGGTGACTCAAGGCACTGCAGACCGAGAAAAATTGCTTATTCCTCTTCTCAATTCGAGAGTAAATCTGGACTATCAGACAGTGCTTAACTTTTTACCTACACACTACTCAGGCAACATAGTTCATAGATATAATGACCAATATGGACAACATTCCTTTATGGCAAACAGGATGAGTAATACATCTACACGTGCAATTATATCAACTAACACACTGGGTAAATATGCTGGAGGGGGTCAAGCTGCTATTGATAGTAATATAATCTTCCAAAATACTATCAATTTAGGAGTGGCAGTTTTAGATATTGCATTATCTCTTGCTAAATTGTCGTCAGCATCAAATGTCACTTTCCGTTTAATGTTAAACAAGTGCTGCACGCGGCATGTGCCATCTGAATACCTATTTTTCGATAAACCTTTAGATGTGGATTTGAACAAGTATATGGACAATGAGTTGGTTTATGACAATGACCCTCTTTGCAGTGGGATTAAAGGGAGATTAGGCAGAGTATCCCGATCAACACTCTCGTTGAGTTTGAATGTCAGTGACATTGGTTCTTATGACTTCCCAACTATTGCTGCATGGACACTAGGAGAAACTATAGTCGGAAGCATTTTTTCTGATGAGTCTTCTCAAAGTACAGATCCAATAAGTTCAGGTTGCACAAAAACTTTCGTCACACATTTCCTTGTGTATCCAGTTGAGAGTATTTTTTATGCATTCGGGGCTAACTTAATAGTAGAAAGTTTAAGTCTAAGTAGGATCA--AATCAATTAAGAACCTCTCAGATTTGACATT----CCTTATATCATCCAC-------AATCAGGAATTTATCACATAGATCACTTCGGATTCTTCAATCTACCTTCCGACATGAATTGGTGCTCACCCGACTAGCCCACCACATACCGTTAATTTCTTTAATGTTAGGGGGTTCTGCAGGAGAGAAAAGTTCATCAGATGCTGTTCGGCTATTTCTTACAGCAAGTTACCAGAATTTCATTAACAACTTCAG-----TTGTTTGATGAAAAAGGGTCAGTCATCACTACCGGTTTGGCTTTACTTTCCTAGTGAAGGGCAACAATTAAAACCTATATTAAAAATCTTACAGAGATTAT----CAGACTTGTTATCACCTGA------------CAAAGTTCAAAAGCATCAAACTTTAGCTGACACCTGCTGTCCAATTGACAGCTTTTGGGTCTATCCAAGCAAGTCCACAAGGACTAACCACTATTATGCAAGCCTTAATTATTGGAGAGACAAA------------------------------GCTAATAAGGTCAAGAATACTC-CTTTTTCGCATTTGATAAATTGTTCATTTCTTGAACTTTCTT---------CACATACCAGTTCAGTCTCTTCTAATCAACAAGTGACCA---------ATTCGAAATATATTGTTCATCTAGAGAATATCCCTGAAATAAATGCAAGAATCAAATTAATAAATTATGGATCAACAGCTCAACAGGGGATGGATATCAAGATGCCACTCTCGGAGCAAAATTTGGTTGAAAACTGTCGACCATCAAAGGGCATCAGATTCAAGGACAATCCAAAAAC-AACAAAACATGACCAGGGATGTGTGGGGAAGGACTCTTCACCGCGACAAATGTCCCCTGAGGACAACATGCAGACTCCTGCATACATACATAGCTTCCCCCCATATCAAACCCTTACAAAATCACCAGATGTACA--TGAGGACTTTGATGCCTCGAAGGTAATCTTAAATTCTGAAATAAATAACCTTAACCTTACGGATTGTACGCTT------------AATACAAAGTCATTGACAACTCCTACCGGGATAGAAAGTTTAGGTATAAGTCCGTTACGATCCTCTAGATATTCATCAACTTCCAGGGAACGGTCTCTACTATCTAGAGAACAAGCTTCGTATTTGTATGTTGATTGCAGTAATATTCCCTCTATC-TCTCTAGACCCGGGTTTTCAGAATATGTATGATCAGAATCAAGTTCAAATGTTAATCAATACCTACAAACGTGATTTAC------------ATGCTTGTTTTGATAGCAATCAATTCTGTCGGTTTACAGGGGTAGTTTCATCAATGCATTACAAGCTTTATGATCTCTTGCCTCCA---GGTGAATTAAGAAAGGCAATTTGCTTGGCCGAAGGAGAAGGAAGTGGTGCTCGGTTACTTTTGAAGTGGAAGAAGACGGATTATCTATTTTTCAACACTTTGGCTACGGATTCACAGCAAGAAGCAGAGATTTTAAGTGGCCGGGTAATACCGAGAATGTTATATAACATAGATAAGTTAAATGCTTTGCTTGAATCAAGAAGACTAATATTGAACAACCTAACTATCCAAATTACAGATATTACAAATCCATTATGGCTAGATTCTGTAATACAATACTTACCTGAAGATAGCGACATTCTTACAATGGACGCAGAGACCACTAAAGATGAAACAAGGGAACAGCTTTATAAGACTATTGTGAA---TATTTGGACACGTACTTCTCCTAATATTCCAAAAATTAGCATCATCAAGGTGTTTTTATTAGACTATGAAGGGACTTTGTTCTTAATGAGGAATGCCATTCAGTATTATGGGCAAGTTCAACTCAAGAAACCATATAGCTCAAATGCAAAAAACTCAGAATGGTACTTGTGTTGCGGTAAACGAAGAATTCAACGACTCAAAATTGATTTCTCAGAC----------CAGGTAGGAATTTTT--------CTGATTTGTAAAGCAATGTCGCGCCAAAGACAAGCAATTCCTTATTGGTTAAAACATATAGAAAAGAATTATCCTGCTTCATTACATAAGTTTTTCCTAACTCTGGGTTTCCCTTCTTTAGAGTCATCTTTCTGCCATCGTTATA--CTATTCCA-TTCAGTGAAGGAAAGGCTCTTTTTCACAAGGTCCAATCTTATGTTCGTCAAGGCAAACAACATTTACATTCTCTTATGTTAGA-TTATGAGAACAATTCACCTCTACTAGACTTGAGAAATCACTTTATTTGCTCATTGAGAGGAAAGATAACTAAGTATTACAATGATATATTAAAGTTAAATCTAGTTATCAAGGCAGTAGAGAAAGGTAAAAATTGGTCACAACTTGTTGAGACCCTTCCTAATATGCATTCAGTCTGCATAGTACACGTGGATCATGAGTGCTTTGGATGTGAGAAACGGTTACTACTCAAATTGGATTTTATTAGAAACACAAAGATCGCAGAACAAAAATTACTTAATAGAGTAATCGGGTATATTCTATTCTTTCCGTTCGGTCTG---TTTAAATCTGAATCATTAAGAGCATAA
>Lake_Victoria_marburgvirus_Ci67_EF446132.1
---ATG---CAGCATCCAACTCAATATCCTGATGCAAGGTTGTCCTCCCCTATAATCCTAGACCAGTGTGACTTATTAGCCAGAAGTTTAGGGTTGTATAGTCATTATTCACATAATCCGAAATTGCGTAATTGTAGGATTCCACATCATATTTACCGTTTAAGGAATTCGACAGCATTAAAAACATTTCTTCAGAACTGTTCAATACTCACCGTCCCTTTTCATTCAATCTGGGATCATATTTTAACTTCCATTCAATATGATGCAATTAATCATGTTGATGATTTTAAATACCTATTGCCCTCTGAGCTAGTCAAGTATGCAAATTGGGACAACGAGTTCTTGAAGGCATATCTTAATAAGATCTTAGG------ACTTGACCATGTTTTTCCAGCTTCTGCAAGGTCACAATGTGAGGATTTTTCTCCTA---AGGAAAATCCTTATTATTGGGGGATGCTGTTACTCGTGCATTTATCTCAACTTGCCAGGAGGATAAAAGGACAAAGAGGGTCATTAAGAAGTAACTGGAAGTTTATAGGAACAGATTTAGAGCTGTTTGGAATAGCAGATTTTATTATTTTTAAAGTTCCAGTAAAAACAATAATCCGAAATGCTGTAAGCTTACAAGCTTCAAAACCAGGGTTAAGAGTATGGTACCGTGACCAAAACTTGACCCCTTATCTATGCGATGATGAGTTTATTGTAAGCGTCGCTAGTTATGAATGTTTTATCATGATTAAAGACGTCTTCATTGAGAGGTATAACACGTGGGAAATATGTGCCCGCGCCTGGCTCGAAGACAGTGATGGAGCTGATTATCCTCCTCTTGATGTGTTAGGTGAGTTATACAACCAGGGAGACCAAATTATTGCCATGTACTTGGAAGACGGTTTCAAATTGATTAAACACTTGGAACCCTTGTGTGTCAGCTGTATACAAACACATGGCATCTTTACACCAAGAAAATACTGGTTCCAATCACAGATGATTAAGTCATATTATGATGAACTCTGTAGTCTCAATTTGAAATTTCAAATTTCAGGCAATAAAGCTGAGTGTGCTCAAAACTTTATTAAAACTATAATTCAGGCGAAATTGACTCCTCAACAATACTGTGAATTATTCTCTCTACAAAAGCATTGGGGTCACCCCGTTTTATATAATGATGTTGCACTAGATAAGGTTAAAAAACATGCGCAATCTGTAAAAATCTTAAAACCTAAAGTCATGTTTGAAACTTTTTGTGTTTTCAAATTTATAGTAGCAAAGAATCATTATCATTCTCAAGGATCATGGTATAAAACCACACATGATTTGCATTTAACTCCATATCTTAGACAACATATTGTGTCAAATTCATTTCCGTCACAAGCCGAAATTTATCAGCATCTTTGGGAGTGGTATTTCGTGGAGCATGAACCTCTTTTCTCAACTAAAATAATAAGTGATTTAAGTATTTTTATAAAAGACAGGGCTACTGCTGTGAACCAGGAGTGTTGGGACAGTGTTTTCGATAGAAGTGTATTAGGGTATAACCCTCCTGTTAGATTTCAGTCAAAGAGAGTGCCAGAGCAATTTTTGGGCCAAGCAGACTTTTCCTTGAATCAAATATTGGATTTTGCTGAAAAGTTAGAATATTTGGCTCCTTCTTATAGGAATTTTTCCTTCTCATTAAAAGAAAAAGAGTTGAATATAGGAAGAACTTTTGGGAAATTACCATATCGTGTCAGAAATGTCCAAACACTCGCAGAAGCCTTGCTAGCAGATGGACTAGCAAAAGCATTCCCTAGCAACATGATGGTTGTTACTGAGAGGGAACAGAAAGAAGCATTATTGCATCAGGCTTCTTGGCACCACAATTCAGCAAGCATAGGGGAAAACGCTATAGTAAGGGGTGCAAGTTTTGTTACTGATCTTGAGAAATACAACCTTGCCTTCCGATATGAATTTACACGACATTTCATAGACTACTGTAATCGATGTTATGGTGTGAAGAATTTATTCGATTGGATGCACTTTTTAATACCACTATGTTATATGCATGTCAGTGATTTTTATAGCCCACCACATTGCGTAACAGAAGATAACCGAAATAACCCACCGGATTGTGCTAATGCTTATCATTATCACTTAGGGGGTATAGAGGGACTTCAACAGAAATTGTGGACATGTATATCATGTGCCCAGATCACCCTTGTAGAGTTAAAAACTAAATTAAAATTAAAATCCAGTGTTATGGGTGATAATCAATGTATAACAACTCTAAGTCTTTTTCCAATTGATGCTCCCGACGATTATCAAGAGAACGAAGCTGAATTAAATGCGGCACGAGTTGCTGTCGAATTAGCTATTACTACGGGTTATAGTGGTATATTTTTGAAGCCTGAAGAAACATTTGTCCATTCAGGGTTCATTTATTTTGGTAAAAAGCAATACCTCAACGGTGTTCAACTGCCACAATCATTGAAAACAATGGCAAGATGTGGACCCTTATCTGACTCTATTTTTGATGATCTTCAAGGTTCCCTGGCCAGTATTGGTACATCCTTTGAGAGAGGAACAAGTGAGACACGGCACATTTTTCCGAGTCGTTGGATAGCTTCATTTCATTCAATGTTAGCAATAAATTTATTAAATCAGAATCACCTTGGGTTTCCCCTAGGGTTCAGTATTGATATTTCTTGTTTCAAAAAGCCTCTTACCTTTTCGGAAAAATTAATTGCTCTTATAACGCCCCAAGTTCTAGGAGGGTTATCATTTTTGAATCCGGAGAAATTGTTCTACCGGAACATAAGTGATCCGCTCACTTCGGGTCTATTTCAACTTAAGAATGCATTAGAATTTCTTGAAAAGGAAGAATTATTCTATATCTTGATTGCTAAAAAACCTGGTTTAGCAGATGCCTCAGATTTCGTCATGAATCCATTAGGCTTAAATGTACCAGGATCAAGGGAAATAATAACGTTCCTTAGACAAACAGTTCGTGAAAATATCACGATCACGTCACAAAATAGAATAATAAATTCCCTTTTTCACATAGGTTCTGATTTAGAGGACCAAAGGGTGTGTGAGTGGCTTTTATCATCAAACCCCGTAATGAGTCGATTTGCTGCTGACATCTTTTCAAGAACGCCTAGTGGAAAACGGCTTCAGGTCTTAGGCTATCTGGAAGGAACAAGAACATTACTAGCTTCTCGGACAATAAGTTTAACTACAGAAGGGACAATGTTGATGAAATTAAGGGAATTAACAAGAAACCGATGGAAAAGCTGGTTTTCTTATATTGATGCATTGGACGATGATTTATCTGAGTCCTTAGAAAAATTCACATGTACTGTTGATATAGCTAATTTCTTGAGGGCATATTCATGGTCTGACGTCTTAAAAGGGAAAAGGCTAATTGGTGCCACATTGCCATGTTTACTAGAGCAATTTAAGGTAAAGTGGATTAATTTGTCTGAGGATTTAAGGGAACAATTTAATATGTCTTCAGAATCAGAATCAACTATAAATTTATTGCCGTATGACTGCAAGGAACTGCGACTTGGAAGAAGCAATGACACAGAGTTAAACTATGTCAGTTGTGCTCTCGACCGGAAAGTTGTCCAGAAACATCCCTCTGTTAATCGTCTGGCTTGGACAATAGGAAATCGAGCACCGTATATAGGATCACGGACAGAAGACAAGATCGGTTATCCTCCCTTAAGAGTAAATTGTCCATCAGCGGCACTTAAAGAAGCCATTGAGATGGTTTCTAGATTATTATGGGTGACTCAAGGCACTGCAGACCGAGAAAAATTGCTTATTCCTCTCCTCAATTCGAGGGTAAATCTGGACTATCAGACAGTGCTTAACTTTTTACCTACACACTACTCAGGCAACATAGTTCATAGATATAATGACCAATATGGACAACATTCCTTTATGGCAAACAGGATGAGTAATACATCTACACGTGCAATTATATCAACTAACACACTGGGTAAATATGCTGGGGGGGGTCAAGCTGCTATTGATAGTAATATAATCTTCCAAAATACTATCAATTTAGGAGTGGCAGTTTTAGATATTGCATTATCTCTTGCTAAATTGTCGTCAGCATCAAATGTCACTTTCCGTTTGATGTTAAATAAGTGCTGCACGCGGCATGTGCCATCTGAATACCTATTTTTTGATAAACCTTTAGATGTGGATTTGAACAAGTATATGGACAATGAGTTAGTTTATGACAATGACCCTCTTTGCAGTGGGATTAAAGGGAGATTAGGCAGAGTATCCCGATCAACACTCTCGTTGAGTTTGAATGTCAGTGACATTGGTTCTTATGACTTTCCAACTATTGCTGCATGGACACTAGGAGAAACTATAGTCGGAAGCATTTTTTCTGATGAGTCTTCTCAAAGTACAGATCCAATAAGTTCAGGTTGCACAAAAACTTTCGTCACACATTTCCTTGTGTATCCAGTTGAGAGTATTTTTTATGCATTCGGGGCTAACTTAATAGTAGAAAGTTTAAGTCTAAGTAGGATCA--AATCAATTAAGAACCTCTCAGATTTGACATT----CCTTATATCATCCAC-------AATCAGGAATTTATCACATAGATCACTTCGGATTCTTCAATCTACCTTCCGACATGAATTGGTACTCACCCGACTAGCCCACCACATACCGTTAATTTCTTTAATGTTAGGGGGTTCTGCAGGAGAGAAAAGTTCATCAGATGCTGTTCGGCTATTTCTTACAGCAAGTTACCAGAATTTCATCAACAACTTCAG-----TTGTTTGATGAAAAAGGGCCAGTCATCACTACCGGTTTGGCTTTACTTTCCTAGTGAAGGGCAACAATTAAAACCTATATTAAAAATCTTACAGAGATTAT----CAGACTTGTTATCACCTGA------------CAAAGTTCAAAAGCATCAAATCTTAGCTGACACCTGTTGTCCAATTGACAGCTTTTGGGTCTATCCAAGCAAGTCCACAAGGACTAACCACTATTATGCAAGCCTTAATTATTGGAGAGACAAA------------------------------GCTAATAAGGTCAAGAATACTC-CTTTTTCGCATTTGATAAATTGTTCATTTCTTGAACTTTCTT---------CACATACCAGTTCGGTCTCTTCTAATCAACAAGTGACCA---------ATTCGAAATATATTGTTCATCCAGAGAATATCCCTGAAATAAATGCAAGAACCAAATTAATAGATTATGGATCAACAGCTCTACAGGGGATGGATATCAAGATGCCACTCTCGGAGCAAAATCTGGTTGGAAATTGTCGACCATCAAAGGGCATTAGATTCAAGGACAATCCAAAAAC-AACAAAACATGACCAGGGATTTGTGGGGAAGGACTCTTCACCGCGACCAATGTCCCCTGAAGACAACATGCAGACTCCTGCATACATACATAGTTCCCCCCCATATCAAACCCTTACAAAATCACCAGATGTACA--TGAGGACTTTGATGCCTCGAAGGTAATCTTAAATTCTGAAATAAATAACCTTAACCTTACGGATTGTACGCTT------------AATACAAAGTCATTGACAACTCCTACCGGGACAGAAATCTTAGGTATAAGTCCGTTACGATCCTCTAGATATTCATCAACTTCCAGGGAACGGTCTCGACTATCTAGAGAACAAGCTTCATATTTGTATGTTGATTGCAGTAATATTCCCTCTATC-TCTCTAGACCCGGGTTTTCAGAATATGTCTGATCAGAATCAAGTTCAAATGTTAATCAATACCTACAAACGTGATTTAC------------ATGCTTGTTTTGATAGCAATCAATTCTGTCGGTTTACAGGGGTAGTCTCATCAATGCATTACAAGCTTTATGATCTCTTGCCTCCA---GGTGAATTGAGAAAGGCAATTTGCTTGGCCGAAGGAGAAGGAAGTGGTGCTCGGTTACTTTTGAAGTGGAAGAAGACGGATTATTTATTTTTCAACACTTTGGCTACGGATTCACAGCAAGAAGCAGAGATTTTAAGTGGCCGGGTAATACCGAGAATGTTATATAACATAGATAGGTTAAATGCTTTGCTTGAATCAAGAAGATTAATATTGAACAACCTAACTATCCAAATTACAGATATTACAAGTCCACTATGGCTAGATTCTGTAATACAATACTTACCTGAAGATAGCGACATTCTTACAATGGACGCAGAGACCACTAAAGATGAAACAAGGGAACAGCTTTATAAGACTATTGTGAA---TATTTGGACACGTACTTCTCCTAATATTCCAAAAATTAGCATCATCAAGGTATTTTTATTAGACTATGAAGGGACTTTGTTCTTAATGAGGAATGCCATTCAGTATTATGGGCAGGTTCAACTCAAGAAACCATATAGCTCAAATGCAAAAAACTCAGAATGGTACTTGTGTTGCGGTAAACGAAGAATTCAACGACTCAAAATTGATTTCTCAGAC----------CAGGTAGGAATTTTT--------CTGATTTGTAAAGCAATGTCGCGCCAAAGACAAGCAATTCCTTACTGGTTAAAACATATAGAAAAGAATTATCCTGCTTCATTACATAAGTTTTTCCTAACTTTGGGTTTCCCTTCTTTAGAGTCATCTTTCTGCCATCGTTATA--CTATTCCA-TTCAGTGAAGGAAAGGCTCTTTTTCATAAGGTCCAATCTTATGTTCGTCAAGGCAAACAACATTTACATTCTCTTATGTTGGA-TTATGAAAACAATTCACCTCTACTAGACTTGAGAAATCACTTTATTTGCTCATTGAGGGGAAAGATAACCAAGTATTACAATGATATATTAAAGTTAAATCTAGTTATCAAGGCAGTAGAGAAAGGTAAAAATTGGTCACAACTTGTTGAGACCCTTCCTAATATGCATTCAGTCTGCATAGTACACGTGGATCATGAGTGCTTTGGATGTGAGAAACGGTTACTACTCAAATTGGATTTTATTAGAAACACAAAGATCGCAGAACAAAAATTACTTAATAGAGTAATCGGGTATATTTTATTCTTTCCGTTCGGTCTG---TTTAAATCTGAATCATTAACAGCATAA
>Lake_Victoria_marburgvirus_Popp_Z29337.1
---ATG---CAGCATCCAACTCAATATCCTGATGCAAGGTTGTCCTCCCCTATAATCCTAGACCAGTGTGACTTATTAGCCAGAAGTTTAGGGTTGTATAGTCATTATTCACATAATCCGAAATTGCGTAATTGTAGGATTCCACATCATATTTACCGTTTAAGGAATTCGACAGCATTAAAAACATTTCTTCAGAACTGTTCAATACTCACCGTCCCTTTTCATTCAATCTGGGATCATATTTTAACTTCCATTCAATATGATGCAATTAATCATGTTGATGATTTTAAATACCTATTGCCCTCTGAGCTAGTCAAGTATGCAAATTGGGACAACGAGTTCTTGAAGGCATATCTTAATAAGATCTTAGG------ACTTGACCATGTTTTTCCAGCTTCTGCAAGGTCACAATGGGAGGATTTTTCTCCTA---AGGAAAATCCTTATTATTGGGGGATGCTGTTACTCGTGCATTTATCTCAACTTGCCAGGAGGATAAAAGGACAAAGAGGGTCATTAAGAAGTAACTGGAAGTTTATAGGAACAGATTTAGAGCTGTTTGGAATAGCAGATTTTATTATTTTTAAAGTTCCAGTAAAAACAATAATCCGAAATGCTGTAAGCTTACAAGCTTCAAAACCAGGGTTAAGAGTATGGTACCGTGACCAAAACTTGACCCCTTATCTATGCGATGATGAGTTTATTGTAAGCGTCGCTAGTTATGAATGTTTTATCATGATTAAAGACGTCTTCATTGAGAGGTATAACACGTGGGAAATATGTGCCCGCGCCTGGCTCGAAGACAGTGATGGAGCTGATTATCTCCCTCTTGATGTGTTAGGTGAGTTATACAACCAGGGAGATCAAATTATTGCCATGTACTTGGAAGACGGTTTCAAATTGATCAAACACTTGGAACCCTTGTGTGTCAGCTGTATACAAACACATGGCATCTTTACACCAGGAAAATACTGGTTCCAATCACAGAGGATTGAGTCATATTATGAGGAGCTCTGTAGTCTCAATTGGAAATTTAAAATTTCAGGCAATAAAGCTGAGTGTGCTCAAAACTTTATTAAAACTATAATTCAGGGGAAATTGACTCCTCAACAATACTGTGAATTATTCTCTCTACAAAAGCATTGGGGTCACCCCGTTTTATACATTGATGTTGCACTAGATAAGGTTAAAAAACATGCGCAATCTGTAAAAATCTTAAAACCTAAAGTCATGTTTGAAACTTTTTGTGTTTTCAAATTTATAGTAGCAAAGAATCATTATCATTCTCAAGGATCATGGTATAAAACCACAATGGATTTGCATTTAACTCCATATCTTAGACAACATATTGTGTCAAATTCATTTCCGTCACAAGCCGAAATTTATCAGCATCTTTGGGAGTGGTATTTCGTGGAGCATGAACCTCTTTTCTCAACTAAAATAATAAGTGATTTAAGTATTTTTATAAAAGACAGGGCTACTGCTGTGAACCAGGAGTGTTGGGACAGTGTTTTCGATAGAAGTGTATTAGGGTATAACCCTCCTGTTAGATTTCAGTCAAAGAGAGTGCCAGAGCAATTTTTGGGCCAAGCAGACTTTTCCTTGAATCAAATATTGGATTTTGCTGAAAAGTTAGAATATTTGGCTCCTTCTTATAGGAATTTTTCCTTCTCATTAAAAGAAAAAGAGTTGAATATAGGAAGAACTTTTGGGAAATTACCATATCGTGTCAGAAATGTCCAAACACTCGCAGAAGCCTTGCTAGCAGATGGACTAGCAAAAGCATTCCCTAGCAACATGATGGTTGTTACTGAGAGGGAACAGAAAGAAGCATTATTGCATCAGGCTTCTTGGCACCACAATTCAGCAAGCATAGGGGAAAACGCTATAGTAAGGGGTGCAAGTTTTGTTACTGATCTTGAGAAATACAACCTTGCCTTCCGATATGAATTTACACGACATTTCATAGACTACTGTAATCGATGTTATGGTGTGAAGAATTTATTCGATTGGATGCACTTTTTAATACCACTATGTTATATGCATGTCAGTGATTTTTATAGCCCACCACATTGCGTAACAGAAGATAACCGAAATAACCCACCGGATTGTGCTAATGCTTATCATTATCACTTAGGGGGTATAGAGGGACTTCAACAGAAATTGTGGACATGTATATCATGTGCCCAGATCACCCTTGTAGAGTTAAAAACTAAATTAAAATTAAAATCCAGTGTTATGGGTGATAATCAATGTATAACAACTCTAAGTCTTTTTCCAATTGATGCTCCCGACGATTATCAAGAGAACGAAGCTGAATTAAATGCGGCACGAGTTGCTGTCGAATTAGCTATTACTACGGGTTATGATGGTATATTTTTGAAGCCTGAAGAAACATTTGTCCATTCAGGGTTCATTTATTTTGGTAAAAAGCAATACCTCAACGGTGTTCAACTGCCACAATCATTGAAAACAATGGCAAGATGTGGACCCTTATCTGACTCTATTTTTGATGATCTTCAAGGTTCCCTGGCCAGTATTGGTACATCCTTTGAGAGAGGAACAAGTGAGACACGGCACATTTTTCCGAGTCGTTGGATAGCTTCATTTCATTCAATGTTAGCAATAAATTTATTAAATCAGAATCACCTTGGGTTTCCCCTAGGGTTCAGTATTGATATTTCTTGTTTCAAAAAGCCTCTTACCTTTTCGGAAAAATTAATTGCTCTTATAACGCCCCAAGTTCTAGGAGGGTTATCATTTTTGAATCCGGAGAAATTGTTCTACCGGAACATAAGTGATCCGCTCACTTCGGGTCTATTTCAACTTAAGAATGCATTAGAATTTCTTGAAAAGGAAGAATTATTCTATATCTTGATTGCTAAAAAACCTGGTTTAGCAGATGCCTCAGATTTCGTCATGAATCCATTAGGCTTAAATGTACCAGGATCAAGGGAAATAATAACGTTCCTTAGACAAACAGTTCGTGAAAATATCACGATCACGTCACAAAATAGAATAATAAATTCCCTTTTTCACATAGGTTCTGATTTAGAGGACCAAAGGGTGTGTGAGTGGCTTTTATCATCAAACCCCGTAATGAGTCGATTTGCTGCTGACATCTTTTCAAGAACGCCTAGTGGAAAACGGCTTCAGGTCTTAGGCTATCTGGAAGGAACAAGAACATTACTAGCTTCTCGGACAATAAGTTTAACTACAGAAGGGACAATGTTGATGAAATTAAGGGAATTAACAAGAAACCGATGGAAAAGCTGGTTTTCTTATATTGATGCATTGGACGATGATTTATCTGAGTCCTTAGAAAAATTCACATGTACTGTTGATATAGCTAATTTCTTGAGGGCATATTCATGGCTCGACGTCTTAAAAGGGAAAAGGCTAATTGGTGCCACATTGCCATGTTTACTAGAGCAATTTAAGGTAAAGTGGATTAATTTGTCTGAGGATTTAAGGGAACAATTTAATATGTCTTCAGAATCAGAATCAACTATAAATTTATTGCCGTATGACTGCAAGGAACTGCGACTTGGAAGAAGCAATGACACAGAGTTAAACTATGTCAGTTGTGCTCTCGACCGGAAAGTTGTCCAGAAACATCCCTCTGTTAATCGTCTGGCTTGGACAATAGGAAATCGAGCACCGTATATAGGATCACGGACAGAAGACAAGATCGGTTATCCTCCCTTAAGAGTAAATTGTCCATCAGCGGCACTTAAAGAAGCCATTGAGATGGTTTCTAGATTGTTGTGGGTGACTCAAGGCACTGCAGACCGAGAAAAATTGCTTATTCCTCTCCTCAATTCGAGGGTAAATCTGGACTATCAGACAGTGCTTAACTTTTTACCTACACACTACTCAGGCAACATAGTTCATAGATATAATGACCAATATGGACAACATTCCTTTATGGCAAACAGGATGAGTAATACATCTACACGTGCAATTATATCAACTAACACACTGGGCAAATATGCTGGGGGGGGTCAAGCTGCTGTTGATAGTAATATAATCTTCCAAAATACTATCAATTTAGGAGTGGCAGTTTTAGATATTGCATTATCTCTTGCTAAATTGTCGTCAGCATCAAATGTCACTTTCCGTTTGATGTTAAATAAGTGCTGCACGCGGCATGTGCCATCTGAATACCTATTTTTTGATAAACCTTTAGATGTGGATTTGAACAAGTATATGGACAATGAGTTAGTTTATGACAATGACCCTCTTTGCAGTGGGATTAAAGGGAGATTAGGCAGAGTATCCCGATCAACACTCTCGTTGAGTTTGAATGTCAGTGACATTGGTTCTTATGACTTTCCAACTATTGCTGCATGGACACTAGGAGAAACTATAGTCGGAAGCATTTTTTCTGATGAGTCTTCTCAAAGTACAGATCCAATAAGTTCAGGTTGCACAAAAACTTTCGTCACACATTTCCTTGTGTATCCAGTTGAGAGTATTTTTTATGCATTCGGGGCTAACTTAATAGTAGAAAGTTTAAGTCTAAGTAGGATCA--AATCAATTAAGAACCTCTCAGATTTGACATT----CCTTATATCATCCAC-------AATCAGGAATTTATCACATAGATCACTTCGGATTCTTCAATCTACCTTCCGACATGAATTGGTACTCACCCGACTAGCCCACCACATACCGTTAATTTCTTTAATGTTAGGGGGTTCTGCAGGAGAGAAAAGTTCATCAGATGCTGTTCGGCTATTTCTTACAGCAAGTTACCAGAATTTCATCAACAACTTCAG-----TTGTTTGATGAAAAAGGGCCAGTCATCACTACCGGTTTGGCTTTACTTTCCTAGTGAAGGGCAACAATTAAAACCTATATTAAAAATCTTACAGAGATTAT----CAGACTTGTTATCACCTGA------------CAAAGTTCAAAAGCATCAAATCTTAGCTGACACCTGTTGTCCAATTGACAGCTTTTGGGTCTATCCAAGCAAGTCCACAAGGACTAACCACTATTATGCAAGCCTTAATTATTGGAGAGACAAA------------------------------GCTAATAAGGTCAAGAATACTC-CTTTTTCGCATTTGATAAATTGTTCATTTCTTGAACTTTCTT---------CACACACCAGTTCGGTCTCTTCTAATCAACAAGTGACCA---------ATTCGAAATATATTGTTCATCCAGAGAATATCCCTGAAATAAATGCAAGAACCAAATTAATAGATTATGGATCAACAGCTCTACAGGGGATGGATATCAAGATGCCACTCTCGGAGCAAAATCTGGTTGGAAATTGTCGACCATCAAAGGGCATTAGATTCAAGGACAATCCAAAAAC-AACAAAACATGACCAGGGATTTGTGGGGAAGGACTCTTCACCGCGACCAATGTCCCCTGAAGACAACATGCAGACTCCTGCATACATACATAGTTCCCCCCCATATCAAACCCTTACAAAATCACCAGATGTACA--TGAGGACTTTGATGCCTCGAAGGTAATCTTAAATTCTGAAATAAATAACCTTAACCTTACGGATTGTACGCTT------------AATACAAAGTCATTGACAACTCCTACCGGGACAGAAATCTTAGGTATAAGTCCGTTCAGATCCTCTAGATATTCATCAACTTCCAGGGAACGGTCTCGACTATCTAGAGAACAAGCTTCATATTTGTATGTTGATTGCAGTAATATTCCCTCTATC-TCTCTAGACCCGGGTTTTCAGAATATGTCTGATCAGAATCAAGTTCAAATGTTAATCAATACCTACAAACGTGATTTAC------------ATGCTTGTTTTGATAGCAATCAATTCTGTCGGTTTACAGGGGTAGTCTCATCAATGCATTACAAGCTTTATGATCTCTTGCCTCCA---GGTGAATTGAGAAAGGCAATTTGCTTGGCCGAAGGAGAAGGAAGTGGTGCTCGGTTACTTTTGAAGTGGAAGAAGACGGATTATTTATTTTTCAACACTTTGGCTACGGATTCACAGCAAGAAGCAGAGATTTTAAGTGGCCGGGTAATACCGAGAATGTTATATAACATAGATAGGTTAAATGCTTTGCTTGAATCAAGAAGATTAATATTGAACAACCTAACTATCCAAATTACAGATATTACAAGTCCACTATGGCTAGATTCTGTAATACAATACTTACCTGAAGATAGCGACATTCTTACAATGGACGCAGAGACCACTAAAGATGAAACAAGGGAACAGCTTTATAAGACTATTGTGAA---TATTTGGACACGTACTTCTCCTAATATTCCAAAAATTAGCATCATCAAGGTATTTTTATTAGACTATGAAGGGACTTTGTTCTTAATGAGGAATGCCATTCAGTATTATGGGCAGGTTCAACTCAAGAAACCATATAGCTCAAATGCAAAAAACTCAGAATGGTACTTGTGTTGCGGTAAACGAAGAATTCAACGACTCAAAATTGATTTCTCAGAC----------CAGGTAGGAATTTTT--------CTGATTTGTAAAGCAATGTCGCGCCAAAGACAAGCAATTCCTTACTGGTTAAAACATATAGAAAAGAATTATCCTGCTTCATTACATAAGTTTTTCCTAACTTTGGGTTTCCCTTCTTTAGAGTCATCTTTCTGCCATCGTTATA--CTATTCCA-TTCAGTGAAGGAAAGGCTCTTTTTCATAAGGTCCAATCTTATGTTCGTCAAGGCAAACAACATTTACATTCTCTTATGTTGGA-TTATGAAAACAATTCACCTCTACTAGACTTGAGAAATCACTTTATTTGCTCATTGAGGGGAAAGATAACTAAGTATTACAATGATATATTAAAGTTAAATCTAGTTATCAAGGCAGTAGAGAAAGGTAAAAATTGGTCACAACTTGTTGAGACCCTTCCTAATATGCATTCAGTCTGCATAGTACACGTGGATCATGAGTGCTTTGGATGTGAGAAACGGTTACTACTCAAATTGGATTTTATTAGAAACACAAAGATCGCAGAACAAAAATTACTTAATAGAGTAATCGGGTATATTTTATTCTTTCCGTTCGGTCTG---TTTAAATCTGAATCATTAACAGCATAA
>Mengla_dianlovirus_NC_055510.1
---ATGAATTCGCATCCTACGCAGTATCCTGATGCCAGATTGAGCTCTCCAATAACACTTGATCATTGTGACTTATTAAGCCGTAGTTGTGGGTTTTATAGTAGCTACTCCCATAATCCTAAGATAAAAAATTGCCGAATACCTTCTCATATATATCGCTTACGAAACTCTGTTCAACTAAAAGCCTTTTTGTCCAACTGTTCTGTATTAACCCTCCCATTTTCTTCTATCTGGGAAACTTTATTAAATCAATTTAAGATTCATTCAAAGAATTATAATGATGTTCTGAACTATCTTAAGATTGATGAAGCTACGAGTTATGCAAATTGGGATCAGGAATTTCTACAGTCTTATTT---AAAGACTGCAAT------ATCGGATCCTGATTATTTGAATTCACCTAAGTTTCCTACTGATCCCGATTTTGCAAAGAGGAATAATGAATATTACCATGCATTGATCTTAGTGCATCATTTAACTCAATTAGCAAGGAGGGTAAAAAGCCAACGCGGTTCTACGCGAAATCATTGGGAATTAACAAGCGATAATTTCTCTTTATTTGGTATAGGTGACTTTTTCTTAGTGAAGATAAAATTGCCTCTTTTGCTGAAAGCATACAAATCTCTGCAGGATGCAATCCCAAATTTGAGACTTTGGTATGGAGAACAAAATCTTCTAGAATATTATCAGACTGACGAATACCTTGTTTCATTTGCCAGCTATGAAAGTTTCATTATGTTAAAAGATGTCATTATAGAAAGATTCAACACAATTGAGATTATAAATAGAGCAAAAATAGAGGATCAAGCATATCAAGATTACCCGGATTTACTAACAGTACTTAATCTGTACAAAGCAGGGGACAATATTATCTCCCTGAGTGGTGAACTTGGCTTTAAGTTAATCAAATTCTTGGAACCTCTATGTGCGAGCTGTATACAAACTGTCGGAATATTTACTCCTAGGAAATATTGGTTTCAATCGCAGATGATAAAATCTTACAATGAAACTGTAATAGAAATATCAAATGAATTGAAGCTTACTAACAGTCAGATGGATGATTTGTATAAGTTTTCAAGAATTATTATACAGGCTAGATACACGCCTCAACAATATTGTGAGTTATTCTCTCTTCAAAAACATTGGGGCCACCCTTGTCTTCATAATGATACAGCTCTAAAGAAAGTCAGACAACATGCAACATCAGTCAAGATTCTAAAACCGAAAATATTATTTGAAACTTTTTGTACTTTTAAATTCATCATTGCTAAACACCATTTCCTGGCACAAGGTGGTTGGTACAAAGTCACTCATAATTTGGACTTAACACCATACCTCAAGAAACATATACTCATGAATTCGTTTCCAAATCAGTCTGAAATTTATGAGCATCTTTGGGAATGGTATCACGTAAAACATGAGGCTTTGTATTCTACCCAGATCATAAGTGATTTAAGTATTTTTATCAAAGATAGGGCAACTGCAGTTCCTAGAGAATGCTGGGATAGTGTCTTTGACAATAGTGTATTGGGGTATACTCCACCTTTAAGATTTCAGACAAAGAGGGTACCTGAGCAATTTTTATCTCAGCCAGATTTTACATTATCTAGGGTTATAGAATTTGCAGAGAGGATGGAATATTTAGATGACGCAAATCGAAATTTTTCATTTTCATTGAAGGAAAAAGAACTTAATGTTGGCAGAACTTTTGGGAAATTAGTATATTCTGTAAGGAATGTACAAACATTGTGTGAATCATTACTTGCTGATGGTTTAGCAAAAGCTTTTCCTAGTAATATGATGGTTGTTACTGAACGAGAGCAAAAAGAATCATTGTTACATCAAGCATCATGGCATAGAAATTCTGCAAGCATTGGAGATAACGCCATAGTGCGAGGTGCAAGCTTCGTAACAGATTTAGAGAAATATAATTTAGCCTTTAGGTATGAATTCACAAAGCCGTTCATAGACTACTGTAACCAATGTTATGGAGTTAAGAATCTATTTGACTGGATGCATTTTTTGATCCCATTATGTTATATGCATGTTAGTGATTATTATAGCCCTCCTTATGGATTGAATGCAGAGAATCGTGAGAGACCTCCAGAATGTGAGAATGGTTACTATTACCATCTTGGAGGGATAGAAGGATTCCAACAGAAACTTTGGACATGTATTTCTTGTGCTCAAATAACATTGGTTGAATTGCGAACACGACTCAAGCTTAAATCTTGCGTTATGGGAGACAATCAATGCATTACCACACTTAGCTTATTTCAAATGGACACAACTCCAGAGAATCAGGAGAAAATTGCGGAATTAAATGCTGCTCGTGTTGCAGTAGAGCTTGCTAATATCACAGGGTTTAGTGGCATATTTTTGAAACCTGAAGAAACCTTTGTACATTCTGGATTCATTTATTTCGGAAAGAAACAATATCTAAATGGTATTCAGTTACCACAATCATTAAAGACTATGGCAAGATGTGGTCCTTTGTCGGATTCCATTTTTGATGATCTGCAAGGTTCTTTGGCGAGTATTGGCACAGCTTTTGAAAGAGGAATTTCAGAGACAAGGCATATATTCCCATCTCGATGGGTTGCAGCATTCCATTCCTTTACAGCTGTGAATCTATTAAACTCAACACATTTAGGCTTTCCTGCAAATACAAGTTTGGATATTGTCAGTTTAGGAAAGCCTTTAACTTACAATGAGAAAGTCCTGGCATTGATAACCCCTCAAGTATTGGGCGGCTTATCATTCTTAAACCCTGAGAAGATCTTTTATCGAAATATAAGTGATCCATTAACATCAGGTCTTTATCAATTACGTCATAGCTTAATGATGCTTGGGCAGGATAGCTTATTTACAATTCTAATAGCGAAGATCCCAGGGCAAGCGGATGAGTCTGATTTTGTAATGAATCCTTTGGGACTCAATGTTCCTGGTTCTCGAGATATAACCACGTACCTACGACAAATAGTGCGGCAAAACATCACGTTAACATCTCAAAATAGAGTAATAAATAGCTTGTTCCACATTGGTGCAGATATCGAAGATAAGGAGGTATGCAAGTGGTTATTGTCTTCAATCCCTGTGATGAGTAGGTTTGCCGCAGATATTTTCTCTAGAACACCCAGTGGGAAACGCTTGCAAGTGTTAGGATATTTAGAGGGAACAAGAACTCTCTTAGCTTCAAAAACTTTAAATCTATCAGCAGATGGAACAATGATTATGAAATTACGAGATCTAACAAAGAAGCGTTGGCGACATTGGTTTTCATATCTCGATAATTTTGATGAAGATCTATCTGATTCATTGGACACTTTACATTGTACTGTAGATATAGCTGACCTCTTGAGAGCTTACTCTTGGGATGATGTCCTGCAAGGCAAGAAATTAATAGGTGCGACACTTCCTTGCATTCTTGAACAGTTTACTGCTCACTGGGAGAAGTATGATCAGACATTGTACAATT----------------------------------------------ATGCCGCAAAAGAAAACGTCAAGCCTGAGAAAAT--TTGTAAAATGGAAGAGTATATAAGTTGTGCACTAGACAAGACTATTGTACAGGCACATCCCAACGCTGATCGATTGAGCTGGACCATCGGCAATCATGCTCCATATATAGGGTCTAGAACTGAAGATAAGATAGGACACCCACCTTACAAAGTAAATTGTCCTTCAGCTGCCTTTAAAGAAACTGTGGAGATTGTTTCTCGTATGTTGTGGGTCACCCAAGGCCTTAATGGAAAAGAAGATTTTATTGAGCCATTTGTCAAAGCAAGAATAAATTTGCCTTTGGAAACGCTTAGAAACTTCCTTCCAACACATTATTCAGGAAATATTGTTCATAGGTACAATGATCAGTATGGACAACATTCATTCATGGCTAATAGAATGAGCAATTCATCCACCCGGATGATCATTTCAACAAATACACTAGGAAAATTTGCAGGAGGAGGACAAGCAGCTATTGATAGCAATATTATCTTTCAAAATGCTATTAATTGTGGGGTAGCCATAATGGACATAAGATATGCAACAGATAGTGCCCCATCGGAACCAGTGAAGAAGATGAGACTATATTTAAACCAGTGTTGTACACGAAATGTGCCTGCCCAATACTTAAGCTTCTCAAAACCTCTTTCAGTCGATCTGAGTAAATACAAGGAAAATGAGTTGATTTATGATCCAGACCCCTTATCTAGTGGAATTAAAGGTAGAACAAAAGAGCTTAACCCTGCTGCATTATCTCTTGATCTGAATAGGAGCGATATTAATTCTTATGCATTCATCACAACTTCATCATGGACTTTGGCCAACACAATCATGACCAGCATTATATATGATCAGTCATCAGGGAGTACAGATCCTATTTCTACTGGAGTAACAAAGAGTTTTGTGACACAGTTCTTGATCTTTCCATTAGATGGTCTATTTTATTCCTTTGGAGC----TTGGTTACTCCAATTAATTGTC---------CCGTTTAATGATTTGAGAAAGTATCAAGATAAGAATGGTCTCTTCTTTCAATTGAGATCATCGGTGCAAAATTTTTCCCATAGGTCTTTGAGAATCTTACAAGGAACATTTAAGCATGAGCTGGTGATTCAACGGCTTGCAAAACCGCTCCCCTTGATTACATTGTTATTGGGAGGGGCTGCCGGTGAAAAGGGAGTTTCTGATTCAGTTCGTTTATTCCTGTTAGCATCATTGCATTACTTTACAGATAATTTTAT-----AGGAATAATAAACAATAACCAAAAGGATATGCCTGTTTGGATGTACTTTCCCAGTGAAGGTCAACAGTTGTTACCCATAGTGAAATATCTCACAAGGCTAT-ACTTAATTTTAACAGGATACAGTTTACGTAA------AAGACCTAATAAAGAATTAATAGATAGTATCTGCAATAAATTG---------TGGATATATCCAGCAAGATCCACTCAGTCAAATCACTATTATGCTTCAGCAAATTTTTGGAGAAATAAAAAACATGATGTAAATCAAGCTGAATATTATTCTAAAAGGAAACAAAACAGGTATTTATCACCAAGTGATCGAAGAGTGATCAATCATTCA--------------GAGGGAGCTATTGATCAGACTTCGGTGAGCACAACAGGG--------------GGAGTAACTACAGATATTATTATTCCTGATCAATCGAACCCTGAGAATA---------TTTGCAATTCAAGTGAATCACACAAAG--------------------------------------AAAGATTGACCACTGTTGGTTCAGATGACGACTGGCATCGAAAGAATCAAACCCAATATATTACGTCTAATACACGG--------------------------------TTAGATAAAGTGAAGTCTAGTAGTATAAACTCTATATCAGTCAAATCTAACTTTGTTGTTAAAGAGACTTCTG-----------ATTCATATTTCACAAATAAAGGAATAAGTTCACTTAGAGAAAGGAAC--TTTAACGAGCAGCATCCCTCTTTGAGAATTACAAAATCTGTTCTCGGCAAACTTAATTATAAGGACATTCCAGAA----------------------------------------GAAGAGAAATTAACAGCATTTA--------GCCGAATCCTTATA-GTACAATGTAGCAATATCTCATCAGCCTGTTTGCATTTTAAATCAAAGAAACAAA-------AAGCTAATGATCAAGTTGTTTTAAATGATTTCTTACATCAATTCAAACAGAGCCTACAGAGAGCTCCAGAGTCAAATGATTATTGTCGTTTTACAGGGGTAGTCTCATCCATGCATTATAAATTGTCAGATATCCTGCCAAAG---AGAAAATTTAATAGCATAGTTTGTCTAGCAGAAGGTGAGGGCGGTGGAGCTAGATATTTATTAATGACTCAGGATGTTAAATTTCTATTTTTTAATACATTAGCATCTACAACCCAAATAGAAACAGAGATTCTTAGTGGAAGAGTGATTCCTCGAATGTTGTATGGGACCCCCTATCTGAATGAGCGCCTTGATTCAGGACAAATTATACTGAATAATTTGTCGAGTCAAATTACAGACATTACAGACCCTAGATGGATTGGTTTGGTAAAATCTCTTTTACCTAAGGATATTGATCTCTTGACCATGGATGCTGAAACGCCTGGAAACTTCTCTAGAGTACCACTTTATGAAGTTATTCTTAACTTGATTCAATTGTATTTAGGCC---ATTTACCCAAAGTTCTGATACTTAAGATTTTTCTATTTGATGTTCCAGGTACTAAATTCATCATTTCTAGGTTAATAAATTATTATATGAAGATTGATCTGAAGAAACCATTTAGTTCTAGTGCAAGGACATCAGAGTGGTATTTG---------GTAGCAGAATTGCCTCGAGAACAGGGAGTTACTATAATCAT------ACCAGATGAGGCCTTGGACGGATACCTGAT---AACAGCAATGAGGCGACAAATTATTGCAATCCCTTACTGGTTCAGTTATATTGAAAAGATCTACACGAGAGATTTGCATTTAAGTTATTTTAAATTAGGTTTTCCATTGATTGAGAATGCTTTCTACCATCGCTATTACATACCAAAGTATAAAGATTTGACTATTTACTCTCGGATCAAGAGATATCTGACAGATGGAAGAAATTA---CATCAGAAAATTGATCAACGAGCTACAGTCAGGGGAAGCTTTGACTGAGTTGAA-ACAGCATTTTATTTTATCGTCTAAAGGCCGTGTGAACAAAGTCTATAATGACTTAATAAAGATAGATTTGATATTAGTAGCAGTTGAGACAAAGAAGACTTGGAGTCAGTTAAAACAACAAATGCCGGATTTTCAAATTATCTGCAAGAACCATTTAATTGAAAAATGTTGCACGAATGCTGATCAACACCTAGTAAAGTTAGATTTCCTCAAAAATACGACAGTTGCGGAAGAAAAATTTCTCAATCGTATTGTTGGATTAATAATCATGTTTCCTTCTGGAATAAA-TTAA-----------------------
