# Supplementary material for: A high-throughput, polymerase-targeted RT-PCR for broad detection of mammalian filoviruses
Source: Microbiol Spectr. 2024 Jul 24;12(9):e01010-24. doi: 10.1128/spectrum.01010-24 (PMC11370238; doi:10.1128/spectrum.01010-24)
Supplement: Supplemental file S2 — Synthetic L gene fragments. [file spectrum.01010-24-s0005.txt]

>Filov01: Bundibugyo_ebolavirus_NC_014373.1
ctTAATACGACTCACTATAGGGGTGGAAAAAACATGTTGGGATGCAGTTTTCGAGCCTAATGTTCTTGGATATAGTCCTCCAAACAAGTTCTCAACTAAGAGGGTTCCTGAACAGTTTCTTGAACAAGAAAATTTCTCGATTGATAGTGTTCTCACTTATGCCCAGCGCCTGGATTATCTACTTCCACAATACCGGAATTTTTCTTTCTCACTTAAGGAAAAAGAATTAAATGTAGGACGAGCTTTTGGTAAGCTACCTTATCCTACACGTAATGTTCAAACTTTATGTGAAGCCTTATTGGCAGATGGATTAGCTAAAGCCTTTCCTAGTAACATGATGGTTGTAACAGAGCGTGAGCAGAAGGAAAGCCTCTTGCACCAGGCGTCGTGGCACCACACAAGTGACGATTTCGGTGAGAATGCCACTGTTAGAGGCAGCAGTTTTGTTACCGACCTAGAAAAATACAACTTGGCATTTAGATATGAGTTTACAGCTCCATTTATTGAATACTGTAATCGATGTTATGGTGTAAAAAATTTATTCAATTGGATGCATTATACGATACCGCAATGTTATATACATGTAAGTGATTATTATAATCCCCCTCATGGAGTTTCGCTAGAAAATCGGGAAGATCCCCCGGAAGGCCCTAGCTCTTACCGTGGTCATCTTGGGGGAATTGAGGGACTCCAACAGAAACTCTGGACCAGCATTTCATGTGCACAAATCTCATTAGTTGAGATCAAGACTGGTTTCAAATTGAGATCTGCGGTAATGGGTGATAATCAATGCATCACAGTTCTTTCCGTATTTCCTCTAGAGACAGATTCCAATGAGCAAGAGCATAGCTCCGAGGACAATGCTGCTCGCGTAGCAGCCAGTTTAGCCAAAGTCACGAGTGCCTGTGGCATCTTCCTAAAACCAGATGAGACTTTTGTGCATTCAGGCTTTATTTATTTCGGTAAGAAGCAATATTTAAATGGCGTTCAATTGCCACAATCACTCAAGACTGCTACCAGGATTGCTCC

>Filov02: Tai_Forest_virus_Cote_d'Ivoire_1994_MH121167.1
ctTAATACGACTCACTATAGGGGTCGAGAAAACATGCTGGGACGCAGTTTTTGAACCCAATGTTCTTGGTTATAACCCACCGAATAAATTTGCTACAAAAAGGGTACCTGAGCAATTCCTTGAACAGGAGAATTTCTCAATAGAGAGTGTCCTACATTATGCTCAACGTCTGGAATATCTTCTCCCGGAGTACCGGAACTTCTCTTTTTCACTCAAGGAGAAGGAGTTAAACATTGGACGAGCTTTTGGGAAATTGCCATATCCAACACGCAATGTTCAAACTCTGTGCGAAGCTTTGTTAGCAGATGGTTTGGCGAAAGCATTCCCAAGCAATATGATGGTTGTGACAGAGCGCGAGCAAAAAGAAAGCCTTTTGCATCAAGCGTCTTGGCATCACACAAGTGATGATTTTGGTGAGAATGCTACTGTTAGAGGCAGTAGTTTTGTAACAGACTTGGAAAAATACAATTTAGCATTCCGATATGAGTTTACAGCTCCTTTTATTGAATACTGTAATCGTTGTTACGGTGTAAGAAATTTGTTTAATTGGATGCACTACACTATACCACAGTGTTATATACATGTGAGTGATTATTATAACCCCCCACATGGAGTCTCTCTCGAAAACCGAGAAAATCCACCAGAAGGTCCAAGCTCTTACCGTGGTCATCTAGGCGGGATTGAGGGACTTCAACAAAAACTCTGGACAAGCATCTCATGTGCACAGATTTCATTAGTTGAAATCAAAACCGGTTTTAAACTGCGATCTGCGGTAATGGGTGACAATCAATGTATAACTGTACTCTCTGTATTTCCCCTCGAAACTGAGTCTAGTGAGCAAGAATTAAGTTCTGAAGATAATGCCGCTAGAGTAGCTGCTAGCTTAGCAAAAGTCACAAGTGCCTGCGGCATCTTTTTAAAACCTGATGAAACTTTTGTTCACTCAGGTTTCATTTATTTTGGCAAAAAACAATATTTGAATGGAGTACAATTACCTCAATCACTGAAAACTGCTACTAGAATTGCACCC

>Filov03: Ebola_virus_Mayinga,_Zaire,_1976_AF086833.2
ctTAATACGACTCACTATAGGGGTAGAAAGGACATGCTGGGATGCAGTATTCGAGCCTAATGTTCTAGGATATAATCCACCTCACAAATTTAGTACTAAACGTGTACCGGAACAATTTTTAGAGCAAGAAAACTTTTCTATTGAGAATGTTCTTTCCTACGCACAAAAACTCGAGTATCTACTACCACAATATCGGAACTTTTCTTTCTCATTGAAAGAGAAAGAGTTGAATGTAGGTAGAACCTTCGGAAAATTGCCTTATCCGACTCGCAATGTTCAAACACTTTGTGAAGCTCTGTTAGCTGATGGTCTTGCTAAAGCATTTCCTAGCAATATGATGGTAGTTACGGAACGTGAGCAAAAAGAAAGCTTATTGCATCAAGCATCATGGCACCACACAAGTGATGATTTTGGTGAACATGCCACAGTTAGAGGGAGTAGCTTTGTAACTGATTTAGAGAAATACAATCTTGCATTTAGATATGAGTTTACAGCACCTTTTATAGAATATTGCAACCGTTGCTATGGTGTTAAGAATGTTTTTAATTGGATGCATTATACAATCCCACAGTGTTATATGCATGTCAGTGATTATTATAATCCACCACATAACCTCACACTGGAGAATCGAGACAACCCCCCCGAAGGGCCTAGTTCATACAGGGGTCATATGGGAGGGATTGAAGGACTGCAACAAAAACTCTGGACAAGTATTTCATGTGCTCAAATTTCTTTAGTTGAAATTAAGACTGGTTTTAAGTTACGCTCAGCTGTGATGGGTGACAATCAGTGCATTACTGTTTTATCAGTCTTCCCCTTAGAGACTGACGCAGACGAGCAGGAACAGAGCGCCGAAGACAATGCAGCGAGGGTGGCCGCCAGCCTAGCAAAAGTTACAAGTGCCTGTGGAATCTTTTTAAAACCTGATGAAACATTTGTACATTCAGGTTTTATCTATTTTGGAAAAAAACAATATTTGAATGGGGTCCAATTGCCTCAGTCCCTTAAAACGGCTACAAGAATGGCACC

>Filov04: Bombali_ebolavirus_NC_039345.1
ctTAATACGACTCACTATAGGGGTTGAGCAGACTTGCTGGGATGCTGTCTTTGAGCCTAATGTATTGGGTTACAACCCCCCTTATCGGTTCACTACCAAGCGAGTACCAGAGCAATTTTTAGAGCAGGAGAACTTTTCAATAGATTCAGTCCTAAATTTCGCTCAAAGTCTAGACTACTTACTACCACAATACCGTAACTTCTCATTTTCTCTCAAAGAGAAGGAGCTCAATATTGGGAGAACGTTTGGCAAATTGCCCTATCTAACTCGTAATGTCCAAACCTTATGCGAAGCGCTCTTGGCAGATGGCTTGGCAAAGGCATTCCCCAGTAATATGATGGTTGTTACCGAGCGTGAACAGAAAGAAAGCCTACTACATCAGGCCTCGTGGCACCACACTAGTGATGATTTTGGTGAGCATGCGACCGTACGCGGGAGTAGTTTTGTAACCGACTTGGAAAAATACAATCTTGCTTTTCGATATGAGTTCACATCACCTTTTATAGAGTACTGCAATCGCTGTTATGGAGTACGGAATGTTTTCAACTGGATGCATTTCATAATTCCACAATGTTATATGCATGTTAGCGATTACTATAACCCTCCCCATGGGTTGTCATTAGAGAATCGTGAGACTCCCCCAGATGGACCAAGTGCATATCGCGGTCATCTAGGCGGGATAGAAGGATTGCAGCAGAAGTTATGGACTAGTATATCCTGCTCACAGATATCCTTAGTTGAGATTAAAACAGGCTTCAAATTACGCTCGGCAGTTATGGGGGACAACCAGTGTATTACAGTCTTATCGGTATTCCCATTAGAGTCTGATCCTGATGAACAGGAACTACATGCCGAGGACAATGCTGCGAGGGTTGCCGCAAGTTTAGCAAAGGTTACAAGTGCATGTGGGATATTTTTGAAGCCTGAAGAGACCTTTGTCCACTCAGGTTTCATCTACTTCGGTAAGAAGCAATACCTCAATGGCGTGCAGCTCCCCCAGTCCCTTAAGACTGCTGCCAGGATGGCCCCA

>Filov05: Sudan_virus_Boniface,_Sudan,1976_MH121162.1
ctTAATACGACTCACTATAGGGGTTGAACAAACCTGTTGGGATGCAGTTTTCGAGCCTAACGTTTTGGGCTACAGTCCACCTTATCGATTCAACACCAAACGTGTACCCGAACAATTCCTGGAGCAAGAGGATTTTTCTATTGAGAGTGTCTTACAATACGCCCAAGAACTTAGGTACCTATTGCCCCAGAATCGAAATTTTTCTTTTTCATTGAAAGAAAAAGAATTAAATGTTGGTAGGACATTTGGAAAATTGCCTTATTTAACTAGGAATGTCCAAACCCTCTGCGAAGCATTACTTGCAGATGGTTTGGCTAAAGCCTTTCCAAGCAACATGATGGTTGTCACAGAGAGGGAACAAAAGGAGAGCCTCCTTCACCAAGCATCTTGGCATCATACGAGTGATGATTTCGGAGAGCATGCCACAGTTCGCGGGAGTAGTTTTGTCACAGACCTAGAGAAATATAATCTGGCTTTCAGGTATGAATTCACAGCTCCCTTCATCAAATATTGCAACCAATGCTATGGGGTTCGCAATGTCTTTGATTGGATGCACTTCCTAATTCCGCAATGTTACATGCATGTTAGTGATTATTATAACCCACCACATAATGTAACTTTAGAGAATAGGGAATATCCTCCCGAAGGACCAAGTGCTTATCGAGGCCACCTTGGTGGTATTGAGGGGCTTCAACAGAAGTTATGGACTAGCATCTCATGTGCTCAAATTTCATTGGTAGAGATCAAGACCGGATTCAAATTGCGATCAGCAGTCATGGGGGATAATCAATGTATCACAGTATTATCAGTCTTTCCACTAGAATCCAGTCCGAATGAGCAAGAGAGATGTGCAGAAGACAATGCAGCCAGAGTAGCTGCTAGCTTGGCCAAAGTCACAAGTGCCTGTGGGATATTCCTCAAGCCTGATGAGACTTTCGTACACTCAGGCTTTATCTATTTTGGCAAAAAGCAATACTTAAACGGAATTCAATTGCCTCAATCACTCAAGACAGCAGCTAGGATGGCCCC

>Filov06: Reston_ebolavirus_Reston_(1989)_NC_004161.1
ctTAATACGACTCACTATAGGGCACAAAATATTATTACAATTGCAATTATCTCCTCAACAGTTTTGTGAATTATTCTCTGTTCAAAAACATTGGGGGCATCCAATTTTACATAGTGAGAAAGCTATACAAAAAGTAAAACGGCATGCAACCATCCTTAAGGCTCTCAGACCTAATGTCATCTTTGAGACATATTGTGTATTCAAGTACAATATTGCCAAGCACTATTTCGACAGCCAAGGAACTTGGTACAGTGTAATCTCAGACAGGAATTTAACTCCAGGACTCAACTCCTTCATAAAACGTAATCACTTTCCTTCACTACCCATGATTAAGGATCTTCTATGGGAATTCTATCATCTTAATCACCCTCCGTTATTCTCTACAAAGGTGATTAGTGACTTAAGTATTTTCATCAAAGATAGGGCCACAGCTGTTGAACAGACATGTTGGGATGCAGTCTTTGAACCCAATGTGCTAGGTTACAATCCTCCAAACAAATTCTCCACTAAAAGGGTGCCGGAACAATTTCTAGAACAAGAGGATTTTTCAATCGAAAGTGTCCTGAATTATGCACAGGAATTACATTATTTATTACCACAGAATAGGAATTTTTCCTTTTCTCTCAAAGAAAAGGAATTAAATATTGGACGAACATTTGGGAAGCTACCATATCTCACACGGAATGTCCAAACTTTATGTGAGGCTCTGTTAGCAGATGGACTGGCCAAGGCCTTCCCCAGTAACATGATGGTAGTAACTGAACGTGAACAAAAAGAGAGCCTTCTTCATCAGGCATCATGGCACCACACCAGTGATGATTTTGGAGAGAATGCTACCGTTCGAGGGAGTAGTTTTGTAACTGATTTAGAGAAGTACAATCTTGCATTTCGCTATGAGTTCACTGCACCATTTATTGAGTACTGCAACCATTGCTATGGTGTGCGTAATGTCTTTAATTGGATGCATTATTTAATCCCGCAGTGTTACATGCATGTAAGTGATTATTATAATCCGCCTCACAATGTTAATCTTAGCAATCGAGAATATCCTCCTGAAGGCCCGAGTTCGTACCGAGGGCACTTAGGAGGCATAGAGGGATTACAACAAAAACTGTGGACGAGTATATCCTGTGCACAAATCTCCTTAGTGGAAATTAAAACTGGTTTTAAGTTACGATCAGCGGTCATGGGAGACAATCAGTGTATAACCGTATTGTCTGTTTTTCCACTTAAAACAGACCCTGAAGAGCAGGAGCAAAGCGCCGAAGACAATGCTGCAAGAGTAGCAGCAAGTCTTGCAAAAGTAACCAGTGCATGTGGGATCTTTCTTAAACCAGATGAGACATTTGTACACTCAGGTTTCATTTATTTCGGAAAAAAACAATATCTCAATGGTGTACAATTACCGCAATCACTCAAAACAGCAGCAAGAATGGCACC

>Filov07: Lloviu_cuevavirus_NC_016144.1
ctTAATACGACTCACTATAGGGGTTGAGAGCATCTGCTGGGATGCCGTTTTCGAACCAAATGTACTAGGTTATGCCCCTCCCATGCGATTCATTACAAAACGGGTGCCTGAACAGTTCTTAGCCCAAGAGGATTTCTCATTAGAAGCAGTAATCTCTTATGCAGAGAAATTACAGTACTTGGAACCAGTAAATAGAAACTTCTCCTTCTCTTTGAAAGAGAAAGAATTAAATATAGGACGCACCTTTGGAAAATTACCTTATTTAACCCGAAATTTACAAACTCTTTGTGAGGCACTATTGGCTGACGGGTTAGCTAAAGCATTTCCGAGTAATATGATGGTTGTTACCGAGAGGGAGCAGAAAGAAACTCTCCTTCATCAGGCCTCATGGCATCATGAACAGGGCAATCTAGGAGACCATGTACAAGTTCGTGGAGCGAGTTTTGTTACAGATCTGGAAAAATACAATCTAGCCTTTAGGTTTGAATTCACTCGACCATTCATTGAGTACTGCAACCATTGTTATAACATTAAGAATGCATTCAATTGGATGCATTACTTAATTCCTAGCTGCTATATGCATGTAAGTGACTATTACAATCCACCTCATGGACTAACATTGGAAAACCGAGGATACCCGCCCGAGGGTCCAAGTTCATACAGAGGACATCTTGGAGGGATTGAGGGCTTACAGCAAAAATTATGGACAAGTATTTCTTGTGCTCAGATCAGTCTTGCTGAACTTCGCTCTGGCTTCAAGACAAGATCAGCCGTCATGGGTGACAACCAATGTATTACTGTCCTCTCGGTTTTCCCGGATCACTATCAGGAAGATTTACAGGAGTTGGAGGCGGAAGACAATGCAGCAAGAGTAGCAGCTATATTGGCTCGAATAACTGCTTCGTGCGGTATATTTCTAAAGCCTGAGGAGACTTTCGTCCACTCTGGATTCATTTACTTCGGTAAGAAACAATACCTAAATGGTGTCCAGTTACCACAATCTCTTAAGACTGCTGCAAGAATGGCC

>Filov08: Lake_Victoria_marburgvirus_Angola2005_DQ447653.1
ctTAATACGACTCACTATAGGGGTGAACCAGGAGTGTTGGGACAGTGTCTTCGATAGAAGTGTATTAGGATATAACCCTCCTGTTAGATTTCAGTCAAAGAGAGTGCCAGAGCAATTTTTGGGTCAAGCAGATTTTTCCTTGAATCAAATATTGGATTTTGCTGAAAAGTTAGAGTATTTGGCTCCTTCTTATAGGAATTTTTCTTTCTCATTAAAAGAAAAAGAGTTGAATATAGGAAGAACTTTTGGGAAATTACCGTATCGTGTCAGAAATGTCCAAACACTCGCAGAAGCCTTGCTGGCTGATGGATTAGCAAAAGCATTCCCTAGTAATATGATGGTTGTCACTGAGAGGGAACAGAAAGAAGCATTACTGCATCAGGCTTCTTGGCACCATAATTCAGCAAGCATAGGGGAAAACGCTATAGTGAGAGGTGCGAGTTTCGTCACTGATCTTGAGAAATACAACCTTGCCTTCCGATATGAATTTACGCGGCATTTCATAGACTACTGTAATCGATGTTATGGTGTGAAGAATTTATTCGATTGGATGCACTTTTTAATACCACTATGTTACATGCATGTCAGTGATTTTTATAGCCCACCACATTGTGTGACAGAAGATAACCGAAATAACCCACCTGATTGTGCAAATGCTTACCATTATCACTTAGGAGGTATAGAGGGACTTCAACAGAAATTGTGGACATGTATATCATGTGCCCAAATCACCCTTGTGGAGTTAAAGACTAAATTAAAATTAAAGTCTAGTGTCATGGGTGATAATCAATGTATAACAACTCTAAGTCTGTTTCCAGTTGATGCTCCCAATGATTATCAAGAGAACGAAGCTGAATTGAATGCAGCGCGAGTTGCTGTTGAATTAGCTATTACTACGGGTTATAGTGGTATATTTTTGAAGCCTGAAGAAACATTTGTCCATTCAGGGTTCATTTATTTTGGCAAAAAGCAATATCTTAACGGTGTTCAACTGCCACAATCATTGAAAACAATGGCAAGGTGTGGACC

>Filov09: Ravn_virus_Ravn_Kenya_1987_DQ447649.1
ctTAATACGACTCACTATAGGGGTAAATCGAGAGTGTTGGGACAGCGTTTTTGATAGGAGTGTGCTAGGATACAATCCCCCTGTCAGATTTCAATCAAAGAGGGTACCTGAGCAATTCTTAGGTCAAGCAGATTTCTCTTTAAATCAAATATTGGATTTTGCTGAGAAATTAGAGTATCTAGCTCCTTCATATAGAAACTTTTCCTTTTCATTAAAGGAAAAAGAATTGAATATTGGGAGAACATTCGGGAAGTTGCCCTATCGTGTCAGAAATGTCCAAACACTTGCAGAAGCCTTATTAGCAGATGGACTAGCGAAGGCATTCCCTAGTAATATGATGGTTGTTACTGAGAGAGAGCAGAAAGAAGCTCTATTGCATCAAGCCTCTTGGCACCATAATTCAGCAAGTATAGGGGAGAATGCCATAGTAAGAGGTGCAAGTTTTGTTACTGATCTTGAGAAATACAATCTTGCCTTTAGATATGAGTTTACACGACATTTCATAGACTACTGTAATCGATGTTACGGTGTTAAAAATTTATTCGACTGGATGCATTTCTTAATACCACTATGCTATATGCATGTCAGTGACTTTTATAGCCCTCCTCACTGCGTGACAGAAAATAACCGAAATAACCCACCTGATTGTGCCAATGCTTATCATTATCATTTAGGAGGTATAGAAGGACTACAACAGAAATTGTGGACATGTATATCATGTGCTCAAATCACGCTTGTAGAACTGAAAACTAAGTTAAAATTGAAATCCAGTGTCATGGGTGATAATCAATGTATAACAACTCTAAGTCTTTTCCCTATTGATGCTCCCAATGATTATCAAGAAAATGAGGCAGAATTAAATGCTGCACGAGTTGCTGTTGAATTAGCTATTACTACAGGCTATAGTGGGATATTCTTAAAACCTGAAGAGACATTTGTGCATTCAGGGTTTATTTACTTTGGTAAAAAGCAATACCTAAATGGTGTTCAATTACCACAATCATTGAAGACAATGGCAAGGTGTGGACC

>Filov10: Mengla_dianlovirus_NC_055510.1
ctTAATACGACTCACTATAGGGGTTCCTAGAGAATGCTGGGATAGTGTCTTTGACAATAGTGTATTGGGGTATACTCCACCTTTAAGATTTCAGACAAAGAGGGTACCTGAGCAATTTTTATCTCAGCCAGATTTTACATTATCTAGGGTTATAGAATTTGCAGAGAGGATGGAATATTTAGATGACGCAAATCGAAATTTTTCATTTTCATTGAAGGAAAAAGAACTTAATGTTGGCAGAACTTTTGGGAAATTAGTATATTCTGTAAGGAATGTACAAACATTGTGTGAATCATTACTTGCTGATGGTTTAGCAAAAGCTTTTCCTAGTAATATGATGGTTGTTACTGAACGAGAGCAAAAAGAATCATTGTTACATCAAGCATCATGGCATAGAAATTCTGCAAGCATTGGAGATAACGCCATAGTGCGAGGTGCAAGCTTCGTAACAGATTTAGAGAAATATAATTTAGCCTTTAGGTATGAATTCACAAAGCCGTTCATAGACTACTGTAACCAATGTTATGGAGTTAAGAATCTATTTGACTGGATGCATTTTTTGATCCCATTATGTTATATGCATGTTAGTGATTATTATAGCCCTCCTTATGGATTGAATGCAGAGAATCGTGAGAGACCTCCAGAATGTGAGAATGGTTACTATTACCATCTTGGAGGGATAGAAGGATTCCAACAGAAACTTTGGACATGTATTTCTTGTGCTCAAATAACATTGGTTGAATTGCGAACACGACTCAAGCTTAAATCTTGCGTTATGGGAGACAATCAATGCATTACCACACTTAGCTTATTTCAAATGGACACAACTCCAGAGAATCAGGAGAAAATTGCGGAATTAAATGCTGCTCGTGTTGCAGTAGAGCTTGCTAATATCACAGGGTTTAGTGGCATATTTTTGAAACCTGAAGAAACCTTTGTACATTCTGGATTCATTTATTTCGGAAAGAAACAATATCTAAATGGTATTCAGTTACCACAATCATTAAAGACTATGGCAAGATGTGGTCC
