# Supplementary material for: A high-throughput, polymerase-targeted RT-PCR for broad detection of mammalian filoviruses
Source: Microbiol Spectr. 2024 Jul 24;12(9):e01010-24. doi: 10.1128/spectrum.01010-24 (PMC11370238; doi:10.1128/spectrum.01010-24)
Supplement: Supplemental tables — Tables S1-S5. [file spectrum.01010-24-s0006.xlsx]

## Sheet: Table S1
Table S1. Filovirus sequences used for in silico accuracy test
For L Gene Test	For NP Gene Test
AB050936.1	AB050936.1
AF086833.2	AF054908.1
AF272001.1	AF086833.2
AF499101.1	AF173836.1
AF522874.1	AF272001.1
AY142960.1	AF499101.1
AY354458.1	AF522874.1
AY358025.2	AY142960.1
AY430365.1	AY142960.1
AY430366.1	AY354458.1
AY729654.1	AY358025.2
AY769362.1	AY430365.1
BR001752.1	AY430366.1
DQ217792.1	AY729654.1
DQ447649.1	AY769362.1
DQ447650.1	BR001752.1
DQ447651.1	DQ217792.1
DQ447652.1	DQ447649.1
DQ447653.1	DQ447650.1
DQ447654.1	DQ447651.1
DQ447655.1	DQ447652.1
DQ447656.1	DQ447653.1
DQ447657.1	DQ447654.1
DQ447658.1	DQ447655.1
DQ447659.1	DQ447656.1
DQ447660.1	DQ447657.1
EF446131.1	DQ447658.1
EF446132.1	DQ447659.1
EU224440.2	DQ447660.1
EU338380.1	EF446131.1
EU500826.1	EF446132.1
EU500827.1	EU051639.1
EU500828.1	EU051640.1
FJ217161.1	EU051641.1
FJ217162.1	EU051642.1
FJ621583.1	EU051643.1
FJ621584.1	EU051644.1
FJ621585.1	EU051645.1
FJ750953.1	EU051646.1
FJ750954.1	EU051647.1
FJ750955.1	EU051648.1
FJ750956.1	EU051649.1
FJ750957.1	EU051650.1
FJ750958.1	EU224440.2
FJ750959.1	EU338380.1
FJ968794.1	EU500826.1
GQ433351.1	EU500827.1
GQ433352.1	EU500828.1
GQ433353.1	FJ217161.1
HQ613402.1	FJ217162.1
HQ613403.1	FJ621583.1
JN408064.1	FJ621584.1
JN638998.1	FJ621585.1
JQ352763.1	FJ750953.1
JX458825.1	FJ750954.1
JX458826.1	FJ750955.1
JX458827.1	FJ750956.1
JX458828.1	FJ750957.1
JX458829.1	FJ750958.1
JX458830.1	FJ750959.1
JX458831.1	FJ968794.1
JX458832.1	GQ433351.1
JX458833.1	GQ433352.1
JX458834.1	GQ433353.1
JX458835.1	HQ613402.1
JX458836.1	HQ613403.1
JX458837.1	J04337.1
JX458838.1	JF828358.1
JX458839.1	JN408064.1
JX458840.1	JN638998.1
JX458841.1	JQ352763.1
JX458842.1	JX458825.1
JX458843.1	JX458826.1
JX458844.1	JX458827.1
JX458845.1	JX458828.1
JX458846.1	JX458829.1
JX458847.1	JX458830.1
JX458848.1	JX458831.1
JX458849.1	JX458832.1
JX458850.1	JX458833.1
JX458851.1	JX458834.1
JX458852.1	JX458835.1
JX458853.1	JX458836.1
JX458854.1	JX458837.1
JX458855.1	JX458838.1
JX458856.1	JX458839.1
JX458857.1	JX458840.1
JX458858.1	JX458841.1
JX477165.1	JX458842.1
JX477166.1	JX458843.1
KC242783.2	JX458844.1
KC242784.1	JX458845.1
KC242785.1	JX458846.1
KC242786.1	JX458847.1
KC242787.1	JX458848.1
KC242788.1	JX458849.1
KC242789.1	JX458850.1
KC242790.1	JX458851.1
KC242791.1	JX458852.1
KC242792.1	JX458853.1
KC242793.1	JX458854.1
KC242794.1	JX458855.1
KC242795.1	JX458856.1
KC242796.1	JX458857.1
KC242797.1	JX458858.1
KC242798.1	JX477165.1
KC242799.1	JX477166.1
KC242800.1	KC242783.2
KC242801.1	KC242784.1
KF113528.1	KC242785.1
KJ660346.2	KC242786.1
KJ660347.2	KC242787.1
KJ660348.2	KC242788.1
KM034549.1	KC242789.1
KM034550.1	KC242790.1
KM034551.1	KC242791.1
KM034552.1	KC242792.1
KM034553.1	KC242793.1
KM034554.1	KC242794.1
KM034555.1	KC242795.1
KM034556.1	KC242796.1
KM034557.1	KC242797.1
KM034558.1	KC242798.1
KM034559.1	KC242799.1
KM034560.1	KC242800.1
KM034561.1	KC242801.1
KM034562.1	KC545387.1
KM034563.1	KC545388.1
KM233035.1	KC545389.1
KM233036.1	KC545390.1
KM233037.1	KC545391.1
KM233038.1	KC545392.1
KM233039.1	KC545393.1
KM233040.1	KC545394.1
KM233041.1	KC545395.1
KM233042.1	KC545396.1
KM233043.1	KC589025.1
KM233044.1	KF113528.1
KM233045.1	KF113529.1
KM233046.1	KF827427.1
KM233047.1	KJ660346.2
KM233048.1	KJ660347.2
KM233049.1	KJ660348.2
KM233050.1	KM034549.1
KM233051.1	KM034550.1
KM233052.1	KM034551.1
KM233053.1	KM034552.1
KM233054.1	KM034553.1
KM233055.1	KM034554.1
KM233056.1	KM034555.1
KM233057.1	KM034556.1
KM233058.1	KM034557.1
KM233059.1	KM034558.1
KM233060.1	KM034559.1
KM233061.1	KM034560.1
KM233062.1	KM034561.1
KM233063.1	KM034562.1
KM233064.1	KM233035.1
KM233065.1	KM233036.1
KM233066.1	KM233037.1
KM233067.1	KM233038.1
KM233068.1	KM233039.1
KM233069.1	KM233040.1
KM233070.1	KM233041.1
KM233071.1	KM233042.1
KM233072.1	KM233043.1
KM233073.1	KM233044.1
KM233074.1	KM233045.1
KM233075.1	KM233046.1
KM233076.1	KM233047.1
KM233077.1	KM233048.1
KM233078.1	KM233049.1
KM233079.1	KM233050.1
KM233080.1	KM233051.1
KM233081.1	KM233052.1
KM233082.1	KM233053.1
KM233083.1	KM233054.1
KM233084.1	KM233055.1
KM233085.1	KM233056.1
KM233086.1	KM233057.1
KM233087.1	KM233058.1
KM233088.1	KM233059.1
KM233089.1	KM233060.1
KM233090.1	KM233061.1
KM233091.1	KM233062.1
KM233092.1	KM233063.1
KM233093.1	KM233064.1
KM233094.1	KM233065.1
KM233095.1	KM233066.1
KM233096.1	KM233067.1
KM233097.1	KM233068.1
KM233098.1	KM233069.1
KM233099.1	KM233070.1
KM233100.1	KM233071.1
KM233101.1	KM233072.1
KM233102.1	KM233073.1
KM233103.1	KM233074.1
KM233104.1	KM233075.1
KM233105.1	KM233076.1
KM233106.1	KM233077.1
KM233107.1	KM233078.1
KM233108.1	KM233079.1
KM233109.1	KM233080.1
KM233110.1	KM233081.1
KM233111.1	KM233082.1
KM233112.1	KM233083.1
KM233113.1	KM233084.1
KM233114.1	KM233085.1
KM233115.1	KM233086.1
KM233116.1	KM233087.1
KM233117.1	KM233088.1
KM233118.1	KM233089.1
KM261523.1	KM233090.1
KM519951.1	KM233091.1
KM655246.1	KM233092.1
KP117259.1	KM233093.1
KP117260.1	KM233094.1
KP117261.1	KM233095.1
KP120616.1	KM233096.1
KP178538.1	KM233097.1
KP184503.1	KM233098.1
KP233864.1	KM233099.1
KP240931.1	KM233100.1
KP240932.1	KM233101.1
KP240933.1	KM233102.1
KP240934.1	KM233103.1
KP240935.1	KM233104.1
KP342330.1	KM233105.1
KP658432.1	KM233106.1
KP701371.1	KM233107.1
KP728283.1	KM233108.1
KP759594.1	KM233109.1
KP759595.1	KM233110.1
KP759596.1	KM233111.1
KP759597.1	KM233112.1
KP759598.1	KM233113.1
KP759599.1	KM233114.1
KP759600.1	KM233115.1
KP759601.1	KM233116.1
KP759602.1	KM233117.1
KP759603.1	KM233118.1
KP759604.1	KM261523.1
KP759605.1	KM519951.1
KP759606.1	KM655246.1
KP759607.1	KP096420.1
KP759608.1	KP096421.1
KP759609.1	KP096422.1
KP759610.1	KP117259.1
KP759611.1	KP117260.1
KP759612.1	KP117261.1
KP759613.1	KP120616.1
KP759614.1	KP178538.1
KP759615.1	KP184503.1
KP759616.1	KP233864.1
KP759617.1	KP240931.1
KP759618.1	KP240932.1
KP759619.1	KP240933.1
KP759620.1	KP240934.1
KP759621.1	KP240935.1
KP759622.1	KP260799.1
KP759623.1	KP260800.1
KP759624.1	KP260801.1
KP759625.1	KP260802.1
KP759626.1	KP271018.1
KP759627.1	KP271020.1
KP759628.1	KP342330.1
KP759629.1	KP658432.1
KP759630.1	KP701371.1
KP759631.1	KP728283.1
KP759632.1	KP759594.1
KP759633.1	KP759595.1
KP759634.1	KP759596.1
KP759635.1	KP759597.1
KP759636.1	KP759598.1
KP759637.1	KP759599.1
KP759638.1	KP759600.1
KP759639.1	KP759601.1
KP759640.1	KP759602.1
KP759641.1	KP759603.1
KP759642.1	KP759604.1
KP759643.1	KP759605.1
KP759644.1	KP759606.1
KP759645.1	KP759607.1
KP759646.1	KP759608.1
KP759647.1	KP759609.1
KP759648.1	KP759610.1
KP759649.1	KP759611.1
KP759650.1	KP759612.1
KP759651.1	KP759613.1
KP759652.1	KP759614.1
KP759653.1	KP759615.1
KP759654.1	KP759616.1
KP759655.1	KP759617.1
KP759656.1	KP759618.1
KP759657.1	KP759619.1
KP759658.1	KP759620.1
KP759659.1	KP759621.1
KP759660.1	KP759622.1
KP759661.1	KP759623.1
KP759662.1	KP759624.1
KP759663.1	KP759625.1
KP759664.1	KP759626.1
KP759665.1	KP759627.1
KP759666.1	KP759628.1
KP759667.1	KP759629.1
KP759668.1	KP759630.1
KP759669.1	KP759631.1
KP759670.1	KP759632.1
KP759671.1	KP759633.1
KP759672.1	KP759634.1
KP759673.1	KP759635.1
KP759674.1	KP759636.1
KP759675.1	KP759637.1
KP759676.1	KP759638.1
KP759677.1	KP759639.1
KP759678.1	KP759640.1
KP759679.1	KP759641.1
KP759680.1	KP759642.1
KP759681.1	KP759643.1
KP759682.1	KP759644.1
KP759683.1	KP759645.1
KP759684.1	KP759647.1
KP759685.1	KP759648.1
KP759686.1	KP759649.1
KP759687.1	KP759650.1
KP759688.1	KP759651.1
KP759689.1	KP759652.1
KP759690.1	KP759653.1
KP759691.1	KP759654.1
KP759692.1	KP759655.1
KP759693.1	KP759656.1
KP759694.1	KP759657.1
KP759695.1	KP759658.1
KP759696.1	KP759659.1
KP759697.1	KP759660.1
KP759698.1	KP759661.1
KP759699.1	KP759662.1
KP759700.1	KP759663.1
KP759701.1	KP759664.1
KP759702.1	KP759665.1
KP759703.1	KP759666.1
KP759704.1	KP759667.1
KP759705.1	KP759668.1
KP759706.1	KP759669.1
KP759707.1	KP759670.1
KP759708.1	KP759671.1
KP759709.1	KP759672.1
KP759710.1	KP759673.1
KP759711.1	KP759674.1
KP759712.1	KP759675.1
KP759713.1	KP759676.1
KP759714.1	KP759677.1
KP759715.1	KP759678.1
KP759716.1	KP759679.1
KP759717.1	KP759680.1
KP759718.1	KP759681.1
KP759719.1	KP759682.1
KP759720.1	KP759683.1
KP759721.1	KP759684.1
KP759722.1	KP759685.1
KP759723.1	KP759686.1
KP759724.1	KP759687.1
KP759725.1	KP759688.1
KP759726.1	KP759689.1
KP759727.1	KP759690.1
KP759728.1	KP759691.1
KP759729.1	KP759692.1
KP759730.1	KP759693.1
KP759731.1	KP759694.1
KP759732.1	KP759695.1
KP759733.1	KP759696.1
KP759734.1	KP759697.1
KP759735.1	KP759698.1
KP759736.1	KP759699.1
KP759737.1	KP759700.1
KP759738.1	KP759701.1
KP759739.1	KP759702.1
KP759740.1	KP759703.1
KP759741.1	KP759704.1
KP759742.1	KP759705.1
KP759743.1	KP759706.1
KP759744.1	KP759707.1
KP759745.1	KP759708.1
KP759746.1	KP759709.1
KP759747.1	KP759710.1
KP759748.1	KP759711.1
KP759749.1	KP759712.1
KP759750.1	KP759713.1
KP759751.1	KP759714.1
KP759752.1	KP759715.1
KP759753.1	KP759716.1
KP759754.1	KP759717.1
KP759755.1	KP759718.1
KP759756.1	KP759719.1
KP759757.1	KP759720.1
KP759758.1	KP759721.1
KP759759.1	KP759722.1
KP759760.1	KP759723.1
KP759761.1	KP759724.1
KP759762.1	KP759725.1
KP759763.1	KP759726.1
KP759764.1	KP759727.1
KP759765.1	KP759728.1
KP759766.1	KP759729.1
KP759767.1	KP759730.1
KP759768.1	KP759731.1
KP985768.1	KP759732.1
KR013754.3	KP759733.1
KR025228.1	KP759734.1
KR063670.1	KP759735.1
KR063671.1	KP759736.1
KR063672.1	KP759737.1
KR063673.1	KP759738.1
KR063674.1	KP759739.1
KR105200.1	KP759740.1
KR105201.1	KP759741.1
KR105202.1	KP759742.1
KR105204.1	KP759743.1
KR105205.1	KP759744.1
KR105206.1	KP759745.1
KR105207.1	KP759746.1
KR105208.1	KP759747.1
KR105209.1	KP759748.1
KR105210.1	KP759749.1
KR105212.1	KP759750.1
KR105213.1	KP759751.1
KR105214.1	KP759752.1
KR105215.1	KP759753.1
KR105216.1	KP759754.1
KR105218.1	KP759755.1
KR105219.1	KP759756.1
KR105220.1	KP759757.1
KR105221.1	KP759758.1
KR105222.1	KP759759.1
KR105223.1	KP759760.1
KR105224.1	KP759761.1
KR105225.1	KP759762.1
KR105226.1	KP759763.1
KR105227.1	KP759764.1
KR105228.1	KP759765.1
KR105229.1	KP759766.1
KR105230.1	KP759767.1
KR105231.1	KP759768.1
KR105232.1	KP985768.1
KR105233.1	KR006943.1
KR105234.1	KR006944.1
KR105235.1	KR006945.1
KR105237.1	KR006946.1
KR105239.1	KR006947.1
KR105240.1	KR006948.1
KR105241.1	KR006951.1
KR105242.1	KR006952.1
KR105243.1	KR006953.1
KR105244.1	KR006954.1
KR105245.1	KR006956.1
KR105246.1	KR006960.1
KR105247.1	KR006963.1
KR105248.1	KR006964.1
KR105249.1	KR013754.3
KR105250.1	KR025228.1
KR105251.1	KR063670.1
KR105252.1	KR063671.1
KR105253.1	KR063672.1
KR105256.1	KR063673.1
KR105258.1	KR063674.1
KR105262.1	KR074996.1
KR105263.1	KR074997.1
KR105264.1	KR074998.1
KR105265.1	KR074999.1
KR105266.1	KR075000.1
KR105267.1	KR075001.1
KR105268.1	KR075002.1
KR105269.1	KR075003.1
KR105270.1	KR105200.1
KR105271.1	KR105204.1
KR105273.1	KR105205.1
KR105274.1	KR105209.1
KR105276.1	KR105210.1
KR105277.1	KR105213.1
KR105278.1	KR105214.1
KR105279.1	KR105215.1
KR105280.1	KR105216.1
KR105281.1	KR105217.1
KR105282.1	KR105218.1
KR105283.1	KR105219.1
KR105284.1	KR105221.1
KR105285.1	KR105222.1
KR105286.1	KR105223.1
KR105287.1	KR105224.1
KR105288.1	KR105225.1
KR105289.1	KR105226.1
KR105290.1	KR105227.1
KR105291.1	KR105228.1
KR105292.1	KR105229.1
KR105293.1	KR105231.1
KR105294.1	KR105232.1
KR105295.1	KR105233.1
KR105296.1	KR105235.1
KR105297.1	KR105236.1
KR105298.1	KR105237.1
KR105299.1	KR105238.1
KR105300.1	KR105239.1
KR105301.1	KR105240.1
KR105302.1	KR105241.1
KR105303.1	KR105242.1
KR105304.1	KR105243.1
KR105305.1	KR105244.1
KR105306.1	KR105247.1
KR105307.1	KR105248.1
KR105308.1	KR105249.1
KR105309.1	KR105251.1
KR105310.1	KR105252.1
KR105311.1	KR105256.1
KR105312.1	KR105258.1
KR105313.1	KR105262.1
KR105314.1	KR105264.1
KR105315.1	KR105266.1
KR105316.1	KR105268.1
KR105317.1	KR105269.1
KR105318.1	KR105270.1
KR105319.1	KR105271.1
KR105320.1	KR105274.1
KR105321.1	KR105275.1
KR105322.1	KR105276.1
KR105323.1	KR105278.1
KR105324.1	KR105280.1
KR105325.1	KR105281.1
KR105326.1	KR105283.1
KR105327.1	KR105284.1
KR105328.1	KR105285.1
KR105329.1	KR105286.1
KR105330.1	KR105287.1
KR105331.1	KR105288.1
KR105332.1	KR105289.1
KR105333.1	KR105291.1
KR105335.1	KR105292.1
KR105337.1	KR105293.1
KR105338.1	KR105294.1
KR105339.1	KR105295.1
KR105340.1	KR105298.1
KR105341.1	KR105300.1
KR105342.1	KR105303.1
KR105343.1	KR105306.1
KR105344.1	KR105307.1
KR105345.1	KR105308.1
KR105346.1	KR105311.1
KR105349.1	KR105312.1
KR534507.1	KR105313.1
KR534508.1	KR105315.1
KR534509.1	KR105318.1
KR534510.1	KR105320.1
KR534511.1	KR105321.1
KR534512.1	KR105322.1
KR534513.1	KR105323.1
KR534514.1	KR105324.1
KR534515.1	KR105325.1
KR534516.1	KR105326.1
KR534517.1	KR105327.1
KR534518.1	KR105328.1
KR534519.1	KR105330.1
KR534520.1	KR105331.1
KR534521.1	KR105332.1
KR534522.1	KR105333.1
KR534523.1	KR105336.1
KR534524.1	KR105338.1
KR534525.1	KR105340.1
KR534526.1	KR105341.1
KR534527.1	KR105342.1
KR534528.1	KR105343.1
KR534529.1	KR105344.1
KR534530.1	KR105345.1
KR534531.1	KR105346.1
KR534532.1	KR105347.1
KR534534.1	KR105349.1
KR534535.1	KR534507.1
KR534536.1	KR534508.1
KR534537.1	KR534509.1
KR534538.1	KR534510.1
KR534539.1	KR534511.1
KR534540.1	KR534512.1
KR534541.1	KR534513.1
KR534542.1	KR534514.1
KR534543.1	KR534515.1
KR534544.1	KR534516.1
KR534545.1	KR534517.1
KR534546.1	KR534518.1
KR534548.1	KR534519.1
KR534549.1	KR534520.1
KR534550.1	KR534521.1
KR534551.1	KR534522.1
KR534552.1	KR534523.1
KR534553.1	KR534524.1
KR534554.1	KR534525.1
KR534555.1	KR534526.1
KR534556.1	KR534527.1
KR534557.1	KR534528.1
KR534558.1	KR534529.1
KR534560.1	KR534530.1
KR534561.1	KR534531.1
KR534562.1	KR534532.1
KR534563.1	KR534534.1
KR534564.1	KR534535.1
KR534565.1	KR534536.1
KR534566.1	KR534537.1
KR534568.1	KR534538.1
KR534569.1	KR534539.1
KR534570.1	KR534540.1
KR534571.1	KR534541.1
KR534572.1	KR534542.1
KR534573.1	KR534543.1
KR534574.1	KR534544.1
KR534575.1	KR534545.1
KR534576.1	KR534546.1
KR534577.1	KR534547.1
KR534578.1	KR534548.1
KR534579.1	KR534549.1
KR534581.1	KR534550.1
KR534582.1	KR534551.1
KR534583.1	KR534552.1
KR534584.1	KR534553.1
KR534585.1	KR534554.1
KR534586.1	KR534555.1
KR534587.1	KR534556.1
KR534588.1	KR534557.1
KR534589.1	KR534558.1
KR534590.1	KR534559.1
KR534591.1	KR534560.1
KR653224.1	KR534561.1
KR653225.1	KR534562.1
KR653226.1	KR534563.1
KR653227.1	KR534564.1
KR653228.1	KR534565.1
KR653229.1	KR534566.1
KR653230.1	KR534567.1
KR653231.1	KR534568.1
KR653232.1	KR534569.1
KR653233.1	KR534570.1
KR653234.1	KR534571.1
KR653235.1	KR534572.1
KR653236.1	KR534573.1
KR653237.1	KR534574.1
KR653238.1	KR534575.1
KR653239.1	KR534576.1
KR653240.1	KR534577.1
KR653241.1	KR534578.1
KR653242.1	KR534579.1
KR653243.1	KR534581.1
KR653244.1	KR534582.1
KR653245.1	KR534583.1
KR653246.1	KR534584.1
KR653247.1	KR534585.1
KR653248.1	KR534586.1
KR653250.1	KR534587.1
KR653251.1	KR534588.1
KR653252.1	KR534589.1
KR653253.1	KR534590.1
KR653254.1	KR534591.1
KR653255.1	KR653224.1
KR653256.1	KR653225.1
KR653257.1	KR653226.1
KR653258.1	KR653227.1
KR653259.1	KR653228.1
KR653260.1	KR653229.1
KR653261.1	KR653230.1
KR653262.1	KR653231.1
KR653263.1	KR653232.1
KR653264.1	KR653233.1
KR653265.1	KR653234.1
KR653266.1	KR653235.1
KR653267.1	KR653236.1
KR653268.1	KR653237.1
KR653269.1	KR653238.1
KR653270.1	KR653239.1
KR653271.1	KR653240.1
KR653272.1	KR653241.1
KR653273.1	KR653242.1
KR653274.1	KR653243.1
KR653275.1	KR653244.1
KR653276.1	KR653245.1
KR653277.1	KR653246.1
KR653278.1	KR653247.1
KR653279.1	KR653248.1
KR653280.1	KR653249.1
KR653282.1	KR653250.1
KR653283.1	KR653251.1
KR653284.1	KR653252.1
KR653285.1	KR653253.1
KR653286.1	KR653254.1
KR653287.1	KR653255.1
KR653288.1	KR653256.1
KR653289.1	KR653257.1
KR653290.1	KR653258.1
KR653291.1	KR653259.1
KR653292.1	KR653260.1
KR653293.1	KR653261.1
KR653294.1	KR653262.1
KR653295.1	KR653263.1
KR653296.1	KR653264.1
KR653297.1	KR653265.1
KR653298.1	KR653266.1
KR653299.1	KR653267.1
KR653300.1	KR653268.1
KR653301.1	KR653269.1
KR653302.1	KR653270.1
KR653303.1	KR653271.1
KR653304.1	KR653272.1
KR653305.1	KR653273.1
KR781608.1	KR653274.1
KR781609.1	KR653275.1
KR817067.1	KR653276.1
KR817068.1	KR653277.1
KR817069.1	KR653278.1
KR817070.1	KR653279.1
KR817071.1	KR653280.1
KR817072.1	KR653281.1
KR817073.1	KR653282.1
KR817075.1	KR653283.1
KR817077.1	KR653284.1
KR817078.1	KR653285.1
KR817079.1	KR653286.1
KR817080.1	KR653287.1
KR817081.1	KR653288.1
KR817082.1	KR653289.1
KR817083.1	KR653290.1
KR817084.1	KR653291.1
KR817085.1	KR653292.1
KR817086.1	KR653293.1
KR817087.1	KR653294.1
KR817088.1	KR653295.1
KR817089.1	KR653296.1
KR817090.1	KR653297.1
KR817091.1	KR653298.1
KR817092.1	KR653299.1
KR817093.1	KR653300.1
KR817094.1	KR653301.1
KR817095.1	KR653302.1
KR817096.1	KR653303.1
KR817097.1	KR653304.1
KR817098.1	KR653305.1
KR817099.1	KR781608.1
KR817100.1	KR781609.1
KR817102.1	KR817067.1
KR817103.1	KR817068.1
KR817104.1	KR817069.1
KR817105.1	KR817070.1
KR817106.1	KR817071.1
KR817107.1	KR817072.1
KR817108.1	KR817073.1
KR817109.1	KR817074.1
KR817110.1	KR817075.1
KR817111.1	KR817076.1
KR817112.1	KR817077.1
KR817113.1	KR817078.1
KR817114.1	KR817079.1
KR817115.1	KR817080.1
KR817116.1	KR817081.1
KR817117.1	KR817082.1
KR817118.1	KR817083.1
KR817119.1	KR817084.1
KR817120.1	KR817085.1
KR817121.1	KR817086.1
KR817122.1	KR817087.1
KR817123.1	KR817088.1
KR817124.1	KR817089.1
KR817125.1	KR817090.1
KR817126.1	KR817091.1
KR817127.1	KR817092.1
KR817128.1	KR817093.1
KR817129.1	KR817094.1
KR817130.1	KR817095.1
KR817131.1	KR817096.1
KR817132.1	KR817097.1
KR817133.1	KR817098.1
KR817134.1	KR817099.1
KR817135.1	KR817100.1
KR817136.1	KR817101.1
KR817137.1	KR817102.1
KR817138.1	KR817103.1
KR817139.1	KR817104.1
KR817141.1	KR817105.1
KR817142.1	KR817106.1
KR817143.1	KR817107.1
KR817144.1	KR817108.1
KR817145.1	KR817109.1
KR817146.1	KR817110.1
KR817147.1	KR817111.1
KR817148.1	KR817112.1
KR817149.1	KR817114.1
KR817150.1	KR817115.1
KR817151.1	KR817116.1
KR817152.1	KR817117.1
KR817153.1	KR817118.1
KR817155.1	KR817119.1
KR817156.1	KR817120.1
KR817157.1	KR817121.1
KR817158.1	KR817122.1
KR817159.1	KR817123.1
KR817161.1	KR817124.1
KR817162.1	KR817125.1
KR817163.1	KR817126.1
KR817164.1	KR817127.1
KR817165.1	KR817128.1
KR817166.1	KR817129.1
KR817167.1	KR817130.1
KR817168.1	KR817131.1
KR817169.1	KR817132.1
KR817170.1	KR817133.1
KR817171.1	KR817134.1
KR817172.1	KR817135.1
KR817173.1	KR817136.1
KR817174.1	KR817137.1
KR817175.1	KR817138.1
KR817176.1	KR817139.1
KR817177.1	KR817140.1
KR817179.1	KR817141.1
KR817180.1	KR817142.1
KR817181.1	KR817143.1
KR817182.1	KR817144.1
KR817183.1	KR817145.1
KR817184.1	KR817146.1
KR817185.1	KR817147.1
KR817186.1	KR817148.1
KR817187.1	KR817149.1
KR817188.1	KR817150.1
KR817189.1	KR817151.1
KR817190.1	KR817152.1
KR817191.1	KR817153.1
KR817192.1	KR817155.1
KR817193.1	KR817157.1
KR817194.1	KR817158.1
KR817195.1	KR817159.1
KR817196.1	KR817161.1
KR817197.1	KR817162.1
KR817198.1	KR817163.1
KR817199.1	KR817164.1
KR817200.1	KR817165.1
KR817201.1	KR817166.1
KR817202.1	KR817167.1
KR817203.1	KR817168.1
KR817204.1	KR817169.1
KR817205.1	KR817170.1
KR817206.1	KR817171.1
KR817207.1	KR817172.1
KR817208.1	KR817173.1
KR817209.1	KR817174.1
KR817210.1	KR817175.1
KR817211.1	KR817176.1
KR817212.1	KR817177.1
KR817213.1	KR817179.1
KR817214.1	KR817180.1
KR817215.1	KR817181.1
KR817216.1	KR817182.1
KR817217.1	KR817183.1
KR817218.1	KR817184.1
KR817219.1	KR817185.1
KR817220.1	KR817186.1
KR817221.1	KR817187.1
KR817222.1	KR817188.1
KR817223.1	KR817189.1
KR817224.1	KR817190.1
KR817225.1	KR817191.1
KR817226.1	KR817192.1
KR817227.1	KR817193.1
KR817228.1	KR817194.1
KR817229.1	KR817195.1
KR817230.1	KR817196.1
KR817231.1	KR817197.1
KR817232.1	KR817198.1
KR817233.1	KR817199.1
KR817234.1	KR817200.1
KR817236.1	KR817201.1
KR817237.1	KR817202.1
KR817238.1	KR817203.1
KR817239.1	KR817204.1
KR817240.1	KR817205.1
KR817241.1	KR817206.1
KR817242.1	KR817207.1
KR817243.1	KR817208.1
KR817244.1	KR817209.1
KR817245.1	KR817210.1
KR824525.1	KR817211.1
KR824526.1	KR817212.1
KR867676.1	KR817213.1
KR867677.1	KR817214.1
KT013254.3	KR817215.1
KT013255.3	KR817216.1
KT013256.4	KR817217.1
KT013257.3	KR817218.1
KT013258.3	KR817219.1
KT013259.3	KR817220.1
KT345616.1	KR817221.1
KT357813.1	KR817222.1
KT357814.1	KR817223.1
KT357815.1	KR817224.1
KT357816.1	KR817225.1
KT357817.1	KR817226.1
KT357818.1	KR817227.1
KT357819.1	KR817228.1
KT357820.1	KR817229.1
KT357821.1	KR817230.1
KT357822.1	KR817231.1
KT357823.1	KR817232.1
KT357826.1	KR817233.1
KT357827.1	KR817234.1
KT357828.1	KR817235.1
KT357829.1	KR817236.1
KT357830.1	KR817237.1
KT357831.1	KR817238.1
KT357832.1	KR817239.1
KT357833.1	KR817240.1
KT357834.1	KR817241.1
KT357835.1	KR817242.1
KT357836.1	KR817243.1
KT357837.1	KR817244.1
KT357838.1	KR817245.1
KT357839.1	KR819004.1
KT357841.1	KR824525.1
KT357842.1	KR824526.1
KT357843.1	KR867676.1
KT357848.1	KR867677.1
KT357849.1	KT013254.3
KT357850.1	KT013255.3
KT357851.1	KT013256.4
KT357852.1	KT013257.3
KT357853.1	KT013258.3
KT357855.1	KT013259.3
KT357856.1	KT191141.1
KT357859.1	KT345616.1
KT357860.1	KT357813.1
KT582109.1	KT357814.1
KT587343.1	KT357815.1
KT587345.1	KT357816.1
KT587346.1	KT357817.1
KT589389.1	KT357818.1
KT589390.1	KT357819.1
KT633510.1	KT357820.1
KT725254.1	KT357821.1
KT725255.1	KT357822.1
KT725256.1	KT357823.1
KT725257.1	KT357826.1
KT725258.1	KT357827.1
KT725259.1	KT357828.1
KT725260.1	KT357829.1
KT725261.1	KT357830.1
KT725262.1	KT357831.1
KT725263.1	KT357832.1
KT725264.1	KT357833.1
KT725265.1	KT357834.1
KT725266.1	KT357835.1
KT725267.1	KT357836.1
KT725268.1	KT357837.1
KT725269.1	KT357838.1
KT725270.1	KT357839.1
KT725271.1	KT357841.1
KT725272.1	KT357842.1
KT725274.1	KT357843.1
KT725275.1	KT357844.1
KT725276.1	KT357846.1
KT725277.1	KT357847.1
KT725278.1	KT357848.1
KT725279.1	KT357849.1
KT725280.1	KT357850.1
KT725281.1	KT357851.1
KT725282.1	KT357852.1
KT725283.1	KT357853.1
KT725284.1	KT357855.1
KT725285.1	KT357856.1
KT725286.1	KT357858.1
KT725287.1	KT357859.1
KT725288.1	KT357860.1
KT725289.1	KT582109.1
KT725290.1	KT587343.1
KT725293.1	KT587345.1
KT725295.1	KT587346.1
KT725296.1	KT589389.1
KT725297.1	KT589390.1
KT725299.1	KT633509.1
KT725300.1	KT633510.1
KT725301.1	KT725254.1
KT725302.1	KT725255.1
KT725303.1	KT725256.1
KT725304.1	KT725257.1
KT725306.1	KT725258.1
KT725308.1	KT725259.1
KT725311.1	KT725260.1
KT725313.1	KT725261.1
KT725315.1	KT725262.1
KT725316.1	KT725263.1
KT725317.1	KT725264.1
KT725318.1	KT725265.1
KT725319.1	KT725266.1
KT725320.1	KT725267.1
KT725322.1	KT725268.1
KT725323.1	KT725269.1
KT725324.1	KT725270.1
KT725325.1	KT725271.1
KT725326.1	KT725272.1
KT725328.1	KT725273.1
KT725329.1	KT725274.1
KT725330.1	KT725275.1
KT725331.1	KT725276.1
KT725333.1	KT725277.1
KT725335.1	KT725278.1
KT725337.1	KT725279.1
KT725338.1	KT725281.1
KT725340.1	KT725282.1
KT725341.1	KT725283.1
KT725342.1	KT725284.1
KT725343.1	KT725285.1
KT725345.1	KT725286.1
KT725347.1	KT725287.1
KT725348.1	KT725288.1
KT725349.1	KT725289.1
KT725350.1	KT725290.1
KT725351.1	KT725291.1
KT725352.1	KT725292.1
KT725353.1	KT725293.1
KT725354.1	KT725294.1
KT725355.1	KT725295.1
KT725356.1	KT725296.1
KT725358.1	KT725297.1
KT725359.1	KT725298.1
KT725360.1	KT725299.1
KT725361.1	KT725300.1
KT725362.1	KT725301.1
KT725363.1	KT725302.1
KT725364.1	KT725303.1
KT725365.1	KT725304.1
KT725366.1	KT725305.1
KT725367.1	KT725306.1
KT725368.1	KT725307.1
KT725369.1	KT725308.1
KT725370.1	KT725309.1
KT725371.1	KT725310.1
KT725372.1	KT725311.1
KT725373.1	KT725312.1
KT725374.1	KT725313.1
KT725375.1	KT725314.1
KT725376.1	KT725315.1
KT725377.1	KT725316.1
KT725378.1	KT725317.1
KT725379.1	KT725318.1
KT725380.1	KT725319.1
KT725381.1	KT725320.1
KT725382.1	KT725321.1
KT725383.1	KT725322.1
KT725384.1	KT725323.1
KT725385.1	KT725324.1
KT725386.1	KT725325.1
KT725387.1	KT725326.1
KT725388.1	KT725328.1
KT725390.1	KT725329.1
KT725391.1	KT725330.1
KT725392.1	KT725331.1
KT725393.1	KT725333.1
KT750754.1	KT725334.1
KT762961.1	KT725335.1
KT762962.1	KT725336.1
KT765130.1	KT725337.1
KT765131.1	KT725338.1
KT878488.1	KT725339.1
KT946869.1	KT725340.1
KT961624.1	KT725341.1
KU052669.1	KT725342.1
KU052670.1	KT725343.1
KU059750.1	KT725344.1
KU143775.1	KT725345.1
KU143776.1	KT725347.1
KU143777.1	KT725348.1
KU143778.1	KT725349.1
KU143779.1	KT725350.1
KU143780.1	KT725351.1
KU143781.1	KT725352.1
KU143782.1	KT725353.1
KU143783.1	KT725354.1
KU143784.1	KT725355.1
KU143785.1	KT725356.1
KU143786.1	KT725357.1
KU143787.1	KT725358.1
KU143788.1	KT725359.1
KU143789.1	KT725360.1
KU143790.1	KT725361.1
KU143791.1	KT725362.1
KU143792.1	KT725363.1
KU143793.1	KT725364.1
KU143794.1	KT725365.1
KU143795.1	KT725366.1
KU143796.1	KT725367.1
KU143797.1	KT725368.1
KU143798.1	KT725369.1
KU143799.1	KT725370.1
KU143800.1	KT725371.1
KU143801.1	KT725372.1
KU143802.1	KT725373.1
KU143803.1	KT725374.1
KU143804.1	KT725375.1
KU143805.1	KT725376.1
KU143806.1	KT725377.1
KU143807.1	KT725378.1
KU143808.1	KT725379.1
KU143809.1	KT725380.1
KU143810.1	KT725381.1
KU143811.1	KT725382.1
KU143812.1	KT725383.1
KU143813.1	KT725384.1
KU143814.1	KT725385.1
KU143815.1	KT725386.1
KU143816.1	KT725387.1
KU143817.1	KT725388.1
KU143818.1	KT725389.1
KU143819.1	KT725391.1
KU143820.1	KT725392.1
KU143821.1	KT725393.1
KU143822.1	KT750754.1
KU143823.1	KT762961.1
KU143824.1	KT762962.1
KU143825.1	KT765130.1
KU143826.1	KT765131.1
KU143827.1	KT878488.1
KU143828.1	KT946869.1
KU143829.1	KT961624.1
KU143830.1	KU042955.1
KU143831.1	KU052669.1
KU143832.1	KU052670.1
KU143833.1	KU059750.1
KU143834.1	KU143775.1
KU156714.1	KU143776.1
KU156715.1	KU143777.1
KU179482.1	KU143778.1
KU182898.1	KU143779.1
KU182899.1	KU143780.1
KU182900.1	KU143781.1
KU182901.1	KU143782.1
KU182902.1	KU143783.1
KU182903.1	KU143784.1
KU182904.1	KU143785.1
KU182905.1	KU143786.1
KU182906.1	KU143787.1
KU182907.1	KU143788.1
KU182908.1	KU143789.1
KU182909.1	KU143790.1
KU182910.1	KU143791.1
KU182911.1	KU143792.1
KU182912.1	KU143793.1
KU220269.1	KU143794.1
KU220271.1	KU143795.1
KU220272.1	KU143796.1
KU220276.1	KU143797.1
KU220277.1	KU143798.1
KU220278.1	KU143799.1
KU220279.1	KU143800.1
KU220280.1	KU143801.1
KU220281.1	KU143802.1
KU220282.1	KU143803.1
KU220284.1	KU143804.1
KU296293.1	KU143805.1
KU296294.1	KU143806.1
KU296295.1	KU143807.1
KU296297.1	KU143808.1
KU296298.1	KU143809.1
KU296299.1	KU143810.1
KU296300.1	KU143811.1
KU296301.1	KU143812.1
KU296302.1	KU143813.1
KU296303.1	KU143814.1
KU296304.1	KU143815.1
KU296305.1	KU143816.1
KU296306.1	KU143817.1
KU296307.1	KU143818.1
KU296308.1	KU143819.1
KU296309.1	KU143820.1
KU296310.1	KU143821.1
KU296311.1	KU143822.1
KU296312.1	KU143823.1
KU296313.1	KU143824.1
KU296314.1	KU143825.1
KU296315.1	KU143826.1
KU296316.1	KU143827.1
KU296317.1	KU143828.1
KU296318.1	KU143829.1
KU296319.1	KU143830.1
KU296320.1	KU143831.1
KU296321.1	KU143832.1
KU296322.1	KU143833.1
KU296323.1	KU143834.1
KU296324.1	KU156714.1
KU296325.1	KU156715.1
KU296326.1	KU174137.1
KU296327.1	KU174138.1
KU296329.1	KU174139.1
KU296331.1	KU174140.1
KU296332.1	KU174141.1
KU296333.1	KU174142.1
KU296334.1	KU179482.1
KU296335.1	KU182898.1
KU296336.1	KU182899.1
KU296337.1	KU182900.1
KU296338.1	KU182901.1
KU296340.1	KU182902.1
KU296341.1	KU182903.1
KU296343.1	KU182904.1
KU296344.1	KU182905.1
KU296345.1	KU182906.1
KU296346.1	KU182907.1
KU296347.1	KU182908.1
KU296348.1	KU182909.1
KU296349.1	KU182910.1
KU296350.1	KU182911.1
KU296351.1	KU182912.1
KU296352.1	KU220269.1
KU296353.1	KU220270.1
KU296354.1	KU220271.1
KU296355.1	KU220272.1
KU296356.1	KU220273.1
KU296357.1	KU220274.1
KU296358.1	KU220275.1
KU296359.1	KU220276.1
KU296360.1	KU220277.1
KU296361.1	KU220278.1
KU296362.1	KU220279.1
KU296363.1	KU220280.1
KU296364.1	KU220281.1
KU296365.1	KU220282.1
KU296366.1	KU220284.1
KU296367.1	KU296293.1
KU296368.1	KU296294.1
KU296369.1	KU296295.1
KU296371.1	KU296296.1
KU296372.1	KU296297.1
KU296373.1	KU296298.1
KU296374.1	KU296300.1
KU296376.1	KU296301.1
KU296377.1	KU296302.1
KU296378.1	KU296303.1
KU296379.1	KU296304.1
KU296380.1	KU296305.1
KU296381.1	KU296306.1
KU296382.1	KU296307.1
KU296383.1	KU296308.1
KU296384.1	KU296309.1
KU296385.1	KU296310.1
KU296386.1	KU296312.1
KU296387.1	KU296313.1
KU296388.1	KU296314.1
KU296389.1	KU296315.1
KU296390.1	KU296316.1
KU296391.1	KU296317.1
KU296392.1	KU296318.1
KU296393.1	KU296319.1
KU296395.1	KU296320.1
KU296396.1	KU296321.1
KU296397.1	KU296322.1
KU296398.1	KU296323.1
KU296399.1	KU296324.1
KU296400.1	KU296325.1
KU296402.1	KU296326.1
KU296403.1	KU296327.1
KU296404.1	KU296328.1
KU296405.1	KU296329.1
KU296406.1	KU296330.1
KU296407.1	KU296331.1
KU296408.1	KU296332.1
KU296409.1	KU296333.1
KU296410.1	KU296334.1
KU296411.1	KU296335.1
KU296412.1	KU296336.1
KU296413.1	KU296337.1
KU296414.1	KU296338.1
KU296415.1	KU296339.1
KU296416.1	KU296340.1
KU296417.1	KU296341.1
KU296418.1	KU296342.1
KU296419.1	KU296343.1
KU296420.1	KU296344.1
KU296422.1	KU296345.1
KU296423.1	KU296346.1
KU296424.1	KU296347.1
KU296425.1	KU296348.1
KU296426.1	KU296349.1
KU296427.1	KU296350.1
KU296428.1	KU296351.1
KU296429.1	KU296352.1
KU296430.1	KU296353.1
KU296431.1	KU296354.1
KU296432.1	KU296355.1
KU296433.1	KU296356.1
KU296434.1	KU296357.1
KU296435.1	KU296358.1
KU296436.1	KU296359.1
KU296438.1	KU296360.1
KU296439.1	KU296361.1
KU296440.1	KU296362.1
KU296441.1	KU296363.1
KU296442.1	KU296364.1
KU296443.1	KU296365.1
KU296444.1	KU296366.1
KU296445.1	KU296367.1
KU296446.1	KU296368.1
KU296447.1	KU296369.1
KU296448.1	KU296370.1
KU296449.1	KU296371.1
KU296450.1	KU296372.1
KU296451.1	KU296373.1
KU296452.1	KU296374.1
KU296453.1	KU296375.1
KU296454.1	KU296376.1
KU296455.1	KU296377.1
KU296457.1	KU296378.1
KU296458.1	KU296379.1
KU296459.1	KU296380.1
KU296462.1	KU296381.1
KU296463.1	KU296382.1
KU296464.1	KU296383.1
KU296465.1	KU296384.1
KU296466.1	KU296385.1
KU296467.1	KU296386.1
KU296468.1	KU296387.1
KU296469.1	KU296388.1
KU296470.1	KU296389.1
KU296472.1	KU296390.1
KU296473.1	KU296391.1
KU296474.1	KU296392.1
KU296475.1	KU296393.1
KU296476.1	KU296394.1
KU296479.1	KU296395.1
KU296480.1	KU296396.1
KU296481.1	KU296397.1
KU296482.1	KU296398.1
KU296483.1	KU296399.1
KU296485.1	KU296400.1
KU296486.1	KU296401.1
KU296487.1	KU296402.1
KU296488.1	KU296403.1
KU296489.1	KU296404.1
KU296490.1	KU296405.1
KU296491.1	KU296406.1
KU296492.1	KU296407.1
KU296493.1	KU296408.1
KU296494.1	KU296409.1
KU296495.1	KU296410.1
KU296497.1	KU296411.1
KU296499.1	KU296412.1
KU296500.1	KU296413.1
KU296502.1	KU296414.1
KU296503.1	KU296415.1
KU296504.1	KU296416.1
KU296505.1	KU296417.1
KU296506.1	KU296418.1
KU296507.1	KU296419.1
KU296508.1	KU296420.1
KU296509.1	KU296421.1
KU296510.1	KU296422.1
KU296511.1	KU296425.1
KU296512.1	KU296426.1
KU296513.1	KU296427.1
KU296514.1	KU296428.1
KU296515.1	KU296429.1
KU296516.1	KU296430.1
KU296517.1	KU296431.1
KU296518.1	KU296432.1
KU296520.1	KU296433.1
KU296521.1	KU296434.1
KU296522.1	KU296435.1
KU296524.1	KU296436.1
KU296525.1	KU296437.1
KU296527.1	KU296438.1
KU296528.1	KU296439.1
KU296529.1	KU296440.1
KU296530.1	KU296441.1
KU296531.1	KU296442.1
KU296532.1	KU296443.1
KU296533.1	KU296444.1
KU296534.1	KU296445.1
KU296535.1	KU296446.1
KU296536.1	KU296447.1
KU296538.1	KU296448.1
KU296539.1	KU296449.1
KU296540.1	KU296450.1
KU296541.1	KU296451.1
KU296542.1	KU296452.1
KU296543.1	KU296453.1
KU296544.1	KU296454.1
KU296545.1	KU296455.1
KU296546.1	KU296456.1
KU296547.1	KU296457.1
KU296548.1	KU296458.1
KU296549.1	KU296459.1
KU296550.1	KU296460.1
KU296551.1	KU296461.1
KU296552.1	KU296462.1
KU296553.1	KU296463.1
KU296554.1	KU296464.1
KU296555.1	KU296466.1
KU296556.1	KU296467.1
KU296557.1	KU296468.1
KU296558.1	KU296469.1
KU296559.1	KU296470.1
KU296560.1	KU296471.1
KU296561.1	KU296472.1
KU296562.1	KU296473.1
KU296563.1	KU296474.1
KU296564.1	KU296475.1
KU296565.1	KU296476.1
KU296567.1	KU296477.1
KU296568.1	KU296478.1
KU296569.1	KU296479.1
KU296572.1	KU296480.1
KU296573.1	KU296481.1
KU296574.1	KU296482.1
KU296575.1	KU296483.1
KU296576.1	KU296484.1
KU296577.1	KU296485.1
KU296578.1	KU296486.1
KU296579.1	KU296487.1
KU296580.1	KU296488.1
KU296581.1	KU296489.1
KU296582.1	KU296490.1
KU296583.1	KU296491.1
KU296584.1	KU296492.1
KU296585.1	KU296493.1
KU296586.1	KU296494.1
KU296587.1	KU296495.1
KU296588.1	KU296496.1
KU296589.1	KU296497.1
KU296590.1	KU296499.1
KU296591.1	KU296500.1
KU296592.1	KU296501.1
KU296593.1	KU296502.1
KU296594.1	KU296503.1
KU296595.1	KU296504.1
KU296596.1	KU296505.1
KU296597.1	KU296507.1
KU296599.1	KU296508.1
KU296600.1	KU296509.1
KU296601.1	KU296510.1
KU296602.1	KU296511.1
KU296603.1	KU296512.1
KU296604.1	KU296513.1
KU296605.1	KU296514.1
KU296606.1	KU296515.1
KU296607.1	KU296516.1
KU296608.1	KU296517.1
KU296609.1	KU296518.1
KU296610.1	KU296519.1
KU296611.1	KU296520.1
KU296612.1	KU296521.1
KU296613.1	KU296522.1
KU296614.1	KU296523.1
KU296615.1	KU296524.1
KU296616.1	KU296525.1
KU296617.1	KU296526.1
KU296618.1	KU296527.1
KU296619.1	KU296528.1
KU296620.1	KU296529.1
KU296621.1	KU296530.1
KU296622.1	KU296531.1
KU296623.1	KU296532.1
KU296624.1	KU296533.1
KU296625.1	KU296534.1
KU296626.1	KU296535.1
KU296627.1	KU296537.1
KU296628.1	KU296538.1
KU296629.1	KU296539.1
KU296630.1	KU296540.1
KU296631.1	KU296541.1
KU296632.1	KU296542.1
KU296633.1	KU296543.1
KU296634.1	KU296544.1
KU296635.1	KU296545.1
KU296636.1	KU296546.1
KU296637.1	KU296547.1
KU296638.1	KU296548.1
KU296639.1	KU296549.1
KU296640.1	KU296550.1
KU296641.1	KU296551.1
KU296642.1	KU296552.1
KU296643.1	KU296553.1
KU296644.1	KU296554.1
KU296645.1	KU296555.1
KU296646.1	KU296556.1
KU296647.1	KU296557.1
KU296649.1	KU296558.1
KU296650.1	KU296559.1
KU296651.1	KU296560.1
KU296652.1	KU296561.1
KU296653.1	KU296562.1
KU296654.1	KU296563.1
KU296655.1	KU296564.1
KU296656.1	KU296566.1
KU296657.1	KU296567.1
KU296658.1	KU296568.1
KU296659.1	KU296569.1
KU296660.1	KU296570.1
KU296661.1	KU296571.1
KU296662.1	KU296572.1
KU296663.1	KU296573.1
KU296664.1	KU296574.1
KU296665.1	KU296575.1
KU296666.1	KU296576.1
KU296667.1	KU296578.1
KU296668.1	KU296579.1
KU296669.1	KU296580.1
KU296670.1	KU296581.1
KU296671.1	KU296582.1
KU296672.1	KU296583.1
KU296673.1	KU296584.1
KU296674.1	KU296585.1
KU296677.1	KU296586.1
KU296678.1	KU296587.1
KU296680.1	KU296588.1
KU296681.1	KU296589.1
KU296682.1	KU296590.1
KU296683.1	KU296591.1
KU296684.1	KU296592.1
KU296685.1	KU296593.1
KU296686.1	KU296594.1
KU296687.1	KU296595.1
KU296689.1	KU296596.1
KU296690.1	KU296597.1
KU296691.1	KU296598.1
KU296692.1	KU296599.1
KU296693.1	KU296600.1
KU296695.1	KU296601.1
KU296696.1	KU296602.1
KU296697.1	KU296604.1
KU296698.1	KU296605.1
KU296699.1	KU296606.1
KU296700.1	KU296607.1
KU296701.1	KU296608.1
KU296702.1	KU296609.1
KU296703.1	KU296610.1
KU296704.1	KU296611.1
KU296705.1	KU296612.1
KU296706.1	KU296613.1
KU296708.1	KU296614.1
KU296710.1	KU296615.1
KU296711.1	KU296616.1
KU296712.1	KU296617.1
KU296714.1	KU296618.1
KU296715.1	KU296619.1
KU296716.1	KU296620.1
KU296717.1	KU296621.1
KU296718.1	KU296622.1
KU296719.1	KU296623.1
KU296720.1	KU296624.1
KU296721.1	KU296625.1
KU296723.1	KU296626.1
KU296724.1	KU296627.1
KU296725.1	KU296629.1
KU296728.1	KU296630.1
KU296729.1	KU296631.1
KU296730.1	KU296632.1
KU296731.1	KU296633.1
KU296732.1	KU296634.1
KU296733.1	KU296635.1
KU296734.1	KU296636.1
KU296736.1	KU296637.1
KU296737.1	KU296638.1
KU296738.1	KU296639.1
KU296739.1	KU296640.1
KU296740.1	KU296641.1
KU296741.1	KU296642.1
KU296742.1	KU296643.1
KU296743.1	KU296644.1
KU296744.1	KU296645.1
KU296746.1	KU296646.1
KU296747.1	KU296647.1
KU296748.1	KU296648.1
KU296749.1	KU296649.1
KU296750.1	KU296650.1
KU296751.1	KU296651.1
KU296752.1	KU296652.1
KU296753.1	KU296653.1
KU296754.1	KU296654.1
KU296755.1	KU296655.1
KU296756.1	KU296656.1
KU296758.1	KU296657.1
KU296759.1	KU296658.1
KU296760.1	KU296659.1
KU296761.1	KU296660.1
KU296764.1	KU296661.1
KU296765.1	KU296662.1
KU296766.1	KU296663.1
KU296767.1	KU296664.1
KU296768.1	KU296665.1
KU296769.1	KU296666.1
KU296770.1	KU296667.1
KU296771.1	KU296668.1
KU296772.1	KU296669.1
KU296773.1	KU296670.1
KU296775.1	KU296671.1
KU296776.1	KU296672.1
KU296777.1	KU296673.1
KU296779.1	KU296674.1
KU296780.1	KU296675.1
KU296781.1	KU296676.1
KU296782.1	KU296677.1
KU296783.1	KU296678.1
KU296784.1	KU296679.1
KU296785.1	KU296680.1
KU296786.1	KU296681.1
KU296787.1	KU296682.1
KU296788.1	KU296683.1
KU296789.1	KU296684.1
KU296790.1	KU296685.1
KU296791.1	KU296686.1
KU296792.1	KU296687.1
KU296793.1	KU296688.1
KU296794.1	KU296689.1
KU296795.1	KU296690.1
KU296796.1	KU296691.1
KU296797.1	KU296692.1
KU296799.1	KU296693.1
KU296800.1	KU296694.1
KU296801.1	KU296695.1
KU296802.1	KU296696.1
KU296803.1	KU296697.1
KU296804.1	KU296698.1
KU296805.1	KU296699.1
KU296806.1	KU296700.1
KU296807.1	KU296701.1
KU296808.1	KU296702.1
KU296809.1	KU296703.1
KU296810.1	KU296704.1
KU296811.1	KU296705.1
KU296813.1	KU296706.1
KU296814.1	KU296707.1
KU296817.1	KU296708.1
KU296818.1	KU296710.1
KU296819.1	KU296711.1
KU296820.1	KU296712.1
KU296821.1	KU296713.1
KU296822.1	KU296714.1
KU296823.1	KU296715.1
KU296824.1	KU296716.1
KU296825.1	KU296717.1
KU296826.1	KU296718.1
KU296828.1	KU296719.1
KU296829.1	KU296720.1
KU296830.1	KU296721.1
KU296831.1	KU296722.1
KU296832.1	KU296723.1
KU296833.1	KU296724.1
KU296834.1	KU296725.1
KU296835.1	KU296726.1
KU296836.1	KU296727.1
KU296837.1	KU296728.1
KU296839.1	KU296729.1
KU296840.1	KU296730.1
KU296841.1	KU296731.1
KU296842.1	KU296732.1
KU296843.1	KU296733.1
KU296844.1	KU296734.1
KU296845.1	KU296736.1
KU296846.1	KU296737.1
KU321083.1	KU296738.1
KU321084.1	KU296739.1
KU321085.1	KU296740.1
KU321086.1	KU296741.1
KU321087.1	KU296742.1
KU321088.1	KU296743.1
KU321089.1	KU296744.1
KU321090.1	KU296745.1
KU321091.1	KU296746.1
KU321092.1	KU296747.1
KU321093.1	KU296748.1
KU321094.1	KU296749.1
KU321095.1	KU296750.1
KU321096.1	KU296751.1
KU321097.1	KU296752.1
KU321098.1	KU296753.1
KU321099.1	KU296754.1
KU321100.1	KU296755.1
KU321101.1	KU296756.1
KU321103.1	KU296757.1
KU321104.1	KU296758.1
KU321106.1	KU296759.1
KU321107.1	KU296760.1
KU321108.1	KU296761.1
KU321109.1	KU296764.1
KU321110.1	KU296765.1
KU321111.1	KU296766.1
KU321112.1	KU296767.1
KU321113.1	KU296768.1
KU321114.1	KU296769.1
KU321115.1	KU296770.1
KU321116.1	KU296771.1
KU321117.1	KU296772.1
KU321118.1	KU296773.1
KU321119.1	KU296775.1
KU321120.1	KU296776.1
KU321121.1	KU296777.1
KU321122.1	KU296778.1
KU321123.1	KU296779.1
KU321124.1	KU296780.1
KU321125.1	KU296781.1
KU321126.1	KU296782.1
KU321127.1	KU296783.1
KU321128.1	KU296784.1
KU321129.1	KU296785.1
KU321130.1	KU296786.1
KU321131.1	KU296788.1
KU321132.1	KU296789.1
KU321133.1	KU296790.1
KU321134.1	KU296791.1
KU321135.1	KU296792.1
KU321136.1	KU296793.1
KU321137.1	KU296794.1
KU321138.1	KU296795.1
KU321139.1	KU296796.1
KU321140.1	KU296797.1
KU321141.1	KU296798.1
KU321142.1	KU296799.1
KU321143.1	KU296800.1
KU321144.1	KU296801.1
KU321145.1	KU296802.1
KU321146.1	KU296803.1
KU321147.1	KU296804.1
KU321148.1	KU296805.1
KU321149.1	KU296806.1
KU321150.1	KU296807.1
KU321151.1	KU296808.1
KU321152.1	KU296809.1
KU321153.1	KU296810.1
KU321155.1	KU296811.1
KU321156.1	KU296813.1
KU321157.1	KU296814.1
KU321158.1	KU296815.1
KU321159.1	KU296816.1
KU321160.1	KU296817.1
KU321161.1	KU296818.1
KU321162.1	KU296819.1
KU321163.1	KU296820.1
KU321164.1	KU296821.1
KU321165.1	KU296822.1
KU321166.1	KU296823.1
KU321167.1	KU296824.1
KU321168.1	KU296825.1
KU321169.1	KU296826.1
KU321170.1	KU296828.1
KU321171.1	KU296829.1
KU321172.1	KU296830.1
KU321173.1	KU296831.1
KU321174.1	KU296832.1
KU321175.1	KU296833.1
KU321176.1	KU296834.1
KU321177.1	KU296835.1
KU321178.1	KU296836.1
KU321179.1	KU296837.1
KU321180.1	KU296838.1
KU321181.1	KU296839.1
KU321182.1	KU296840.1
KU321183.1	KU296841.1
KU321184.1	KU296842.1
KU321185.1	KU296843.1
KU321186.1	KU296844.1
KU321187.1	KU296845.1
KU321188.1	KU296846.1
KU321189.1	KU978782.1
KU321190.1	KX000398.1
KU321191.1	KX000399.1
KU321192.1	KX000400.1
KU321193.1	KX009892.1
KU321194.1	KX009893.1
KU321195.1	KX009894.1
KU321196.1	KX009895.1
KU321197.1	KX009896.1
KU321198.1	KX009897.1
KU321199.1	KX009898.1
KU321200.1	KX009899.1
KU321201.1	KX009900.1
KU321202.1	KX009901.1
KU321203.1	KX009902.1
KU321204.1	KX009903.1
KU978782.1	KX009904.1
KX000398.1	KX009905.1
KX000399.1	KX009906.1
KX000400.1	KX009907.1
KX009892.1	KX009908.1
KX009893.1	KX009909.1
KX009894.1	KX009910.1
KX009895.1	KX009911.1
KX009896.1	KX009912.1
KX009897.1	KX013091.1
KX009898.1	KX013092.1
KX009899.1	KX013093.1
KX009900.1	KX013094.1
KX009901.1	KX013096.1
KX009902.1	KX013097.1
KX009903.1	KX013098.1
KX009904.1	KX013099.1
KX009905.1	KX013101.1
KX009906.1	KX121193.1
KX009907.1	KX121194.1
KX009908.1	KX121419.1
KX009909.1	KX121420.1
KX009910.1	KX121421.1
KX009911.1	KX121423.1
KX009912.1	KX121424.1
KX013091.1	KX371887.2
KX013092.1	KY007522.1
KX013093.1	KY007523.1
KX013094.1	KY007524.1
KX013095.1	KY007525.1
KX013096.1	KY008770.1
KX013097.1	KY047763.1
KX013098.1	KY047764.1
KX013099.1	KY366412.1
KX013101.1	KY366413.1
KX121193.1	KY366414.1
KX121194.1	KY366415.1
KX121419.1	KY366416.1
KX121420.1	KY366417.1
KX121421.1	KY366418.1
KX121424.1	KY366419.1
KX371887.2	KY366420.1
KY007522.1	KY366421.1
KY007524.1	KY401639.1
KY007525.1	KY401640.1
KY047763.1	KY401641.1
KY047764.1	KY401642.1
KY366412.1	KY401643.1
KY366413.1	KY401644.1
KY366414.1	KY401645.1
KY366415.1	KY401646.1
KY366416.1	KY401647.1
KY366417.1	KY401648.1
KY366418.1	KY401649.1
KY366419.1	KY401650.1
KY366420.1	KY401651.1
KY401639.1	KY401652.1
KY401640.1	KY401653.1
KY401641.1	KY401654.1
KY401642.1	KY401655.1
KY401643.1	KY401656.1
KY401644.1	KY401657.1
KY401645.1	KY401658.1
KY401646.1	KY401659.1
KY401647.1	KY401660.1
KY401648.1	KY401661.1
KY401649.1	KY401662.1
KY401650.1	KY401663.1
KY401651.1	KY401664.1
KY401652.1	KY401665.1
KY401653.1	KY401666.1
KY401654.1	KY401667.1
KY401655.1	KY401668.1
KY401656.1	KY401669.1
KY401657.1	KY401670.1
KY401659.1	KY401671.1
KY401660.1	KY401672.1
KY401661.1	KY401673.1
KY401662.1	KY401674.1
KY401663.1	KY401675.1
KY401664.1	KY425629.1
KY401665.1	KY425630.1
KY401667.1	KY425631.1
KY401668.1	KY425633.1
KY401669.1	KY425636.1
KY401670.1	KY425637.1
KY401671.1	KY425639.1
KY401672.1	KY425644.1
KY401673.1	KY425645.1
KY401674.1	KY425647.1
KY401675.1	KY425648.1
KY425629.1	KY425649.1
KY425630.1	KY425652.1
KY425631.1	KY425653.1
KY425633.1	KY425654.1
KY425636.1	KY425656.1
KY425637.1	KY425657.1
KY425639.1	KY426684.1
KY425644.1	KY426685.1
KY425645.1	KY426686.1
KY425647.1	KY426687.1
KY425648.1	KY426688.1
KY425649.1	KY426689.1
KY425652.1	KY426690.1
KY425653.1	KY426691.1
KY425654.1	KY426692.1
KY425656.1	KY426693.1
KY425657.1	KY426694.1
KY426684.1	KY426695.1
KY426685.1	KY426696.1
KY426686.1	KY426697.1
KY426687.1	KY426698.1
KY426688.1	KY426699.1
KY426689.1	KY426700.1
KY426690.1	KY426701.1
KY426691.1	KY426702.1
KY426692.1	KY426703.1
KY426693.1	KY426704.1
KY426694.1	KY426705.1
KY426695.1	KY426706.1
KY426696.1	KY426707.1
KY426697.1	KY426708.1
KY426698.1	KY426709.1
KY426699.1	KY426710.1
KY426700.1	KY426711.1
KY426701.1	KY426712.1
KY426702.1	KY426713.1
KY426703.1	KY426714.1
KY426704.1	KY426715.1
KY426705.1	KY426716.1
KY426706.1	KY426717.1
KY426707.1	KY426718.1
KY426708.1	KY426719.1
KY426709.1	KY426720.1
KY426710.1	KY426721.1
KY426711.1	KY426722.1
KY426712.1	KY426723.1
KY426713.1	KY426724.1
KY426714.1	KY426725.1
KY426715.1	KY426726.1
KY426716.1	KY426727.1
KY426717.1	KY426728.1
KY426718.1	KY426729.1
KY426719.1	KY426730.1
KY426720.1	KY426731.1
KY426721.1	KY426732.1
KY426722.1	KY426733.1
KY426723.1	KY471090.1
KY426724.1	KY471091.1
KY426725.1	KY471092.1
KY426726.1	KY471093.1
KY426727.1	KY471094.1
KY426728.1	KY471095.1
KY426729.1	KY471096.1
KY426730.1	KY471097.1
KY426731.1	KY471098.1
KY426732.1	KY471099.1
KY426733.1	KY471100.1
KY471090.1	KY471101.1
KY471091.1	KY471102.1
KY471092.1	KY471103.1
KY471093.1	KY471104.1
KY471094.1	KY471105.1
KY471095.1	KY471106.1
KY471096.1	KY471107.1
KY471097.1	KY471108.1
KY471098.1	KY471109.1
KY471099.1	KY471110.1
KY471100.1	KY471111.1
KY471101.1	KY471112.1
KY471102.1	KY471113.1
KY471103.1	KY471114.1
KY471104.1	KY471115.1
KY471105.1	KY471116.1
KY471106.1	KY471117.1
KY471107.1	KY471118.1
KY471108.1	KY471119.1
KY471109.1	KY471120.1
KY471110.1	KY471121.1
KY471111.1	KY471122.1
KY471112.1	KY471123.1
KY471113.1	KY471124.1
KY471114.1	KY471125.1
KY471115.1	KY558984.1
KY471116.1	KY558985.1
KY471117.1	KY558986.1
KY471118.1	KY558987.1
KY471119.1	KY558988.1
KY471120.1	KY744596.1
KY471121.1	KY744597.1
KY471122.1	KY785936.1
KY471123.1	KY785937.1
KY471124.1	KY785938.1
KY471125.1	KY785939.1
KY558984.1	KY785940.1
KY558985.1	KY785941.1
KY558986.1	KY785942.1
KY558987.1	KY785943.1
KY558988.1	KY785944.1
KY744596.1	KY785945.1
KY744597.1	KY785946.1
KY785936.1	KY785947.1
KY785937.1	KY785948.1
KY785938.1	KY785949.1
KY785939.1	KY785950.1
KY785940.1	KY785951.1
KY785941.1	KY785952.1
KY785942.1	KY785953.1
KY785943.1	KY785954.1
KY785944.1	KY785955.1
KY785945.1	KY785956.1
KY785946.1	KY785957.1
KY785947.1	KY785958.1
KY785948.1	KY785959.1
KY785949.1	KY785960.1
KY785950.1	KY785961.1
KY785951.1	KY785962.1
KY785952.1	KY785963.1
KY785953.1	KY785964.1
KY785954.1	KY785965.1
KY785955.1	KY785966.1
KY785956.1	KY785967.1
KY785957.1	KY785968.1
KY785958.1	KY785969.1
[truncated: 1,185 more rows]

## Sheet: Table S2
Table S2. Clinical samples used for specificity test
	Sample name	Description	Type	Ct
1	HPIV-1	Human parainfluenza virus 1	Clinical nasal swab	23.5
2	HPIV-1	Human parainfluenza virus 1	Clinical nasal swab	24.9
3	HPIV-2	Human parainfluenza virus 2	CAP specimen	24.4
4	HPIV-2	Human parainfluenza virus 2	Clinical nasal swab	30.2
5	HPIV-3	Human parainfluenza virus 3	Clinical nasal swab	21.7
6	HPIV-3	Human parainfluenza virus 3	Clinical nasal swab	26.4
7	HPIV-4	Human parainfluenza virus 4	Clinical nasal swab	21.7
8	HPIV-4	Human parainfluenza virus 4	Clinical nasal swab	29.5
9	MPV	Human Metapneumovirus	Sputum	23.4
10	MPV	Human Metapneumovirus	Sputum	21.9
11	AdV	Adenovirus	CAP specimen	21
12	AdV	Adenovirus	CAP specimen	8.7
13	RSV	Respiratory Syncytial Virus	Clinical nasal swab	26.9
14	RSV	Respiratory Syncytial Virus	Clinical nasal swab	22.5
15	NiV	Nipah Virus	isolate RNA	40 ng/µl
16	NiV	Nipah Virus	isolate RNA	40 ng/µl
17	RhVC	Rhinovirus C	Clinical nasal swab	25.6
18	RhVC	Rhinovirus C	Clinical nasal swab	22.4
19	BoV	Human Bocavirus	Clinical nasal swab	22.3
20	BoV	Human Bocavirus	Clinical nasal swab	21.7

## Sheet: Table S3
Table S3. Filovirus isolates used for accuracy, sensitivity, and amplicon NGS tests.
	Sample Name	Reference	Annotation	Concentration
				(TCID50/ml)
1	Ebola virus (Bonduni)	KC242791.1	Zaire ebolavirus isolate EBOV/H.sapiens-tc/COD/1977/Bonduni, complete genome	9.90 × 107
2	Ebola virus (Kikwit)	JQ352763.1	Zaire ebolavirus strain Kikwit, complete genome	2.32 × 105
3	Ebola virus (Makona)	KP260799.1	Zaire ebolavirus isolate Ebola virus/H.sapiens-wt/MLI/2014/Makona-Mali-DPR1, complete genome	unknown titer
4	Bundibugyo virus	KR063673.1	Bundibugyo virus isolate Bundibugyo virus/H.sapiens-tc/UGA/2007/Butalya-811250, complete genome	unknown titer
5	Tai Forest virus	MH121167.1	Tai Forest ebolavirus isolate Ebola virus/H.sapiens-tc/Cote d'Ivoire/1994/Tai Forest-R4371, complete genome	6.20 × 104
6	Reston virus	KY798005.1	Reston ebolavirus isolate USA_VA_1989(811952), complete genome	2.32 × 106
7	Sudan virus	KR063670.1	Sudan ebolavirus isolate Ebola virus/H.sapiens-tc/UGA/2000/Gulu-808892, complete genome	5.00 × 107
8	Lloviu virus	OL956936.1	Recombinant Lloviu virus expressing ZsGreen-P2A-VP40, IRins, and EBOVUTR+tr	5.56 × 105
9	Marburg virus (Musoke)	DQ217792.1	Lake Victoria marburgvirus - Musoke from Kenya, complete genome	1.08 × 107
10	Marburg virus (Angola)	KY047763.1	Orthomarburgvirus marburgense isolate Marburg virus/H.sapiens-tc/AGO/2005/Angola-368, complete genome	1.58 × 107

## Sheet: Table S4
	Table S4. Pan-filovirus RT- qPCR result of LOD on 10 standard filovirus IVT RNA
Bundibugyo virus	log (copies/ml)	Replicate1	Replicate2	Replicate3	Replicate4	Replicate5	Replicate6	Replicate7	Replicate8
	8	17.2672	17.2729	17.2705	18.5536	17.5255	18.1123	18.7262	17.203
	7	20.4042	20.7231	20.2862	21.9418	20.7038	21.1931	21.8818	20.6716
	6	24.1353	24.8041	24.5971	25.8596	24.5104	25.3575	25.8378	24.5877
	5	28.8231	28.7687	28.613	29.4717	27.925	29.1458	29.5337	28.3954
	4	33.3132	32.6692	31.9525	32.9828	32.3223	32.5363	33.1792	31.9821
	3	35.8072	35.6877	37.8486	38.2328	35.4247	35.604	36.8261	36.2661
	2	Undetermined	Undetermined	Undetermined	Undetermined	Undetermined	Undetermined	Undetermined	Undetermined
	1	Undetermined	Undetermined	Undetermined	Undetermined	Undetermined	Undetermined	Undetermined	Undetermined
Tai Forest virus	log (copies/ml)	Replicate1	Replicate2	Replicate3	Replicate4	Replicate5	Replicate6	Replicate7	Replicate8
	8	16.7655	17.2774	16.261	18.0256	17.5445	18.1346	18.7075	17.4634
	7	20.6591	20.5319	20.5957	21.9898	20.8952	21.8361	22.3958	20.9012
	6	24.8576	24.664	24.3692	25.9252	24.9886	25.5806	26.3343	24.809
	5	27.9344	28.5685	27.9333	29.3628	28.4534	29.1422	29.8781	28.4895
	4	31.6805	31.9569	31.5003	32.7077	31.7079	33.6692	32.7855	31.4945
	3	37.6401	36.4064	36.6923	35.8	35.2893	36.5615	37.0348	33.4832
	2	Undetermined	Undetermined	37.1259	39.6554	Undetermined	Undetermined	Undetermined	Undetermined
	1	Undetermined	Undetermined	Undetermined	Undetermined	Undetermined	Undetermined	Undetermined	Undetermined
Ebola virus (Mayinga)	Filo03 log (copies/ml)	Replicate1	Replicate2	Replicate3	Replicate4	Replicate5	Replicate6	Replicate7	Replicate8
	8	17.1386	17.2255	16.6653	17.6766	16.995	17.8539	18.3574	17.2812
	7	19.7606	19.8658	20.1348	21.1413	20.4264	20.9978	21.5953	20.4819
	6	23.7982	24.4162	24.106	25.2289	23.7438	24.6258	25.3709	24.1928
	5	26.2325	27.6176	27.3519	28.8221	27.3621	28.1868	28.8492	27.5618
	4	30.965	29.1747	31.4264	34.08	32.4234	33.1381	33.5423	31.595
	3	33.3817	35.6406	35.7522	35.2805	35.5551	36.263	36.845	36.3288
	2	36.7636	Undetermined	38.8343	36.6348	Undetermined	Undetermined	Undetermined	37.1123
	1	Undetermined	Undetermined	Undetermined	Undetermined	Undetermined	Undetermined	Undetermined	Undetermined
Bombali virus	Filo04 log (copies/ml)	Replicate1	Replicate2	Replicate3	Replicate4	Replicate5	Replicate6	Replicate7	Replicate8
	8	15.2896	14.9482	14.5253	15.3864	15.1222	15.8973	16.6145	15.2409
	7	18.04	18.189	17.9414	18.8906	18.6449	19.1862	20.0782	18.4446
	6	21.2877	23.6621	20.8865	22.4027	21.9501	22.738	23.5006	21.9248
	5	25.5218	25.6259	25.2818	26.03	26.1629	26.3544	27.3175	26.0985
	4	28.6445	29.7179	28.7972	30.3066	29.9322	30.9501	31.275	29.957
	3	32.9969	34.2673	32.5289	33.8282	34.3195	33.333	35.7143	32.4032
	2	Undetermined	Undetermined	Undetermined	35.5147	35.1336	37.8085	Undetermined	Undetermined
	1	Undetermined	Undetermined	Undetermined	Undetermined	Undetermined	Undetermined	Undetermined	Undetermined
Sudan virus (Boniface)	Filo05 log (copies/ml)	Replicate1	Replicate2	Replicate3	Replicate4	Replicate5	Replicate6	Replicate7	Replicate8
	8	16.6796	16.661	15.8156	16.4725	15.7672	16.258	17.1494	16.2375
	7	18.6515	18.2092	18.279	19.7499	18.7527	19.474	20.3844	18.7505
	6	22.1762	22.0941	22.4717	23.6274	22.6937	23.3297	24.3506	22.7602
	5	26.5436	27.0669	26.0925	26.9198	26.0717	26.6047	27.5339	26.425
	4	30.0061	30.186	29.4173	30.3338	29.93	30.2709	31.1563	29.5068
	3	32.6038	33.8573	34.7119	35.6747	33.5956	34.7309	34.8617	34.7837
	2	35.1029	Undetermined	Undetermined	Undetermined	35.1515	37.094	Undetermined	35.4936
	1	Undetermined	Undetermined	Undetermined	Undetermined	Undetermined	Undetermined	Undetermined	Undetermined
Reston virus	Filo06 log (copies/ml)	Replicate1	Replicate2	Replicate3	Replicate4	Replicate5	Replicate6	Replicate7	Replicate8
	8	15.6297	16.1378	15.555	16.7226	16.3422	17.2495	17.7099	16.6011
	7	19.0162	18.6157	18.5254	19.6525	18.9131	20.0766	20.7652	19.3293
	6	22.4518	22.8262	23.0279	23.1522	22.5687	23.5653	24.2081	22.8519
	5	26.3854	25.9979	25.5847	25.7942	26.1762	27.279	27.4737	26.4795
	4	29.8003	30.3235	29.6005	30.6155	30.0364	30.6658	31.5308	30.0816
	3	32.7214	33.2277	33.0967	33.1972	33.476	36.427	34.0815	33.1466
	2	Undetermined	Undetermined	Undetermined	36.3548	Undetermined	Undetermined	Undetermined	Undetermined
	1	Undetermined	Undetermined	Undetermined	Undetermined	Undetermined	Undetermined	Undetermined	Undetermined
Lloviu virus	Filo07 log (copies/ml)	Replicate1	Replicate2	Replicate3	Replicate4	Replicate5	Replicate6	Replicate7	Replicate8
	8	16.8396	17.5019	16.5314	17.9417	17.8972	17.8968	18.7178	17.5606
	7	20.0312	20.4177	19.8234	21.2116	20.5393	21.3989	22.1276	20.6275
	6	23.9324	24.0084	23.5077	24.8942	24.0021	24.6387	25.5567	24.2218
	5	27.1751	27.9572	27.2263	28.326	27.1787	28.1927	28.93	27.9119
	4	31.0429	32.8192	31.1177	31.6375	31.2215	31.8212	32.9878	31.3382
	3	36.0399	34.5528	37.9037	34.7288	33.792	34.6198	36.8035	35.7275
	2	Undetermined	37.7983	Undetermined	Undetermined	38.6631	Undetermined	Undetermined	Undetermined
	1	Undetermined	Undetermined	Undetermined	Undetermined	Undetermined	Undetermined	Undetermined	Undetermined
Marburg virus (Musoke)	Filo08 log (copies/ml)	Replicate1	Replicate2	Replicate3	Replicate4	Replicate5	Replicate6	Replicate7	Replicate8
	8	15.2382	15.6433	15.2918	16.5253	15.9591	16.204	17.4633	16.1231
	7	19.0291	18.9643	18.5698	20.2697	19.3545	20.7312	20.9578	19.4882
	6	23.3609	23.2499	22.6247	23.2125	22.2633	23.1193	23.8314	22.7975
	5	26.6126	26.9379	24.7415	26.8118	25.7614	26.7474	27.549	26.4098
	4	29.8302	30.9505	31.082	30.5328	29.6859	30.6964	31.2704	30.1469
	3	Undetermined	33.806	Undetermined	34.4609	32.7488	34.3949	36.7691	33.944
	2	Undetermined	38.9036	Undetermined	35.6771	Undetermined	Undetermined	Undetermined	Undetermined
	1	Undetermined	Undetermined	Undetermined	Undetermined	Undetermined	Undetermined	Undetermined	Undetermined
Marburg virus (Ravn)	Filo09 log (copies/ml)	Replicate1	Replicate2	Replicate3	Replicate4	Replicate5	Replicate6	Replicate7	Replicate8
	8	17.1927	17.169	16.4876	17.6376	16.6157	17.5435	18.2406	16.7605
	7	20.4172	20.1653	19.7581	20.8223	19.4544	20.2961	21.0768	19.8866
	6	23.7523	24.1721	24.1555	24.8394	23.4257	24.4743	24.9351	23.6728
	5	27.32	27.5675	27.5133	27.876	26.7765	27.7979	28.1971	27.1916
	4	30.6113	31.5314	30.853	31.293	30.39	30.8813	31.9492	31.5808
	3	Undetermined	34.7655	33.7586	34.9539	33.864	35.4567	33.9004	34.5916
	2	Undetermined	Undetermined	Undetermined	Undetermined	35.4962	36.6665	Undetermined	Undetermined
	1	Undetermined	Undetermined	Undetermined	Undetermined	Undetermined	Undetermined	Undetermined	Undetermined
Mengla virus	Filo10 log (copies/ml)	Replicate1	Replicate2	Replicate3	Replicate4	Replicate5	Replicate6	Replicate7	Replicate8
	8	17.1392	17.4213	16.7257	17.2165	16.5059	16.9894	17.7958	17.2044
	7	20.4855	20.5899	20.4569	20.7506	19.7291	20.5949	21.2756	20.646
	6	24.8064	24.9543	24.5605	24.7027	23.2439	24.4868	25.1583	24.4441
	5	28.7549	28.5642	28.6729	28.2754	27.452	28.1688	28.8634	27.9396
	4	31.6267	31.4531	31.8509	32.6214	30.7522	31.987	32.4121	31.536
	3	Undetermined	37.0283	37.1505	35.9724	37.0562	34.3817	34.5688	37.0079
	2	Undetermined	Undetermined	Undetermined	Undetermined	Undetermined	Undetermined	Undetermined	Undetermined
	1	Undetermined	Undetermined	Undetermined	Undetermined	Undetermined	Undetermined	Undetermined	Undetermined

## Sheet: Table S5
Table S5. Pan-filovirus RT- qPCR result of LOD on 10 filovirus isolate genomic RNA
Ebola virus (Bonduni) TCID50/ml	Replicate1	Replicate2	Replicate3	Replicate4	Replicate5	Replicate6	Replicate7	Replicate8
9900000	20.3675	19.3187	18.6657	18.3619	18.8572	19.8504	19.3911	21.5798
990000	24.1745	21.8472	22.5431	22.4536	23.4013	22.7281	22.1542	23.7356
99000	27.4935	26.1415	27.328	26.8043	26.9257	26.7963	25.8803	26.7679
9900	32.5084	29.919	30.884	30.8533	31.807	29.8485	29.5394	31.0634
990	34.4122	33.5266	33.7902	32.9635	34.197	35.1187	34.4784	35.826
99	37.4053	35.4803	36.7921	Undetermined	35.9014	37.1341	36.7343	37.8167
9.9	Undetermined	Undetermined	35.8489	Undetermined	Undetermined	Undetermined	39.9365	Undetermined
0.99	Undetermined	Undetermined	Undetermined	Undetermined	Undetermined	Undetermined	Undetermined	Undetermined
Ebola virus (Kikwit) TCID50/ml	Replicate1	Replicate2	Replicate3	Replicate4	Replicate5	Replicate6	Replicate7	Replicate8
9280	23.664	21.1979	21.9372	21.5071	22.3263	23.6118	22.3246	24.6649
1856	27.2368	25.0876	25.4975	24.7043	26.2742	26.1903	25.3238	26.2974
371.2	30.8192	29.7737	29.8313	29.6033	30.9208	28.5294	28.3559	29.2254
74.24	34.9099	32.8612	33.949	32.6186	35.1428	31.0397	30.0684	32.32
14.848	38.1768	34.9192	34.851	33.7177	37.0931	35.0733	33.6108	34.1754
2.9696	Undetermined	36.6008	Undetermined	Undetermined	Undetermined	36.8724	35.735	36.9004
0.59392	Undetermined	38.9332	Undetermined	Undetermined	Undetermined	Undetermined	Undetermined	Undetermined
0.118784	Undetermined	Undetermined	Undetermined	Undetermined	Undetermined	Undetermined	Undetermined	Undetermined
Tai Forest virus TCID50/ml	Replicate1	Replicate2	Replicate3	Replicate4	Replicate5	Replicate6	Replicate7	Replicate8
620	24.3194	20.9258	23.4565	22.4139	23.4759	23.3448	22.4005	23.861
62	28.3131	26.7302	27.2148	26.3311	27.5528	26.5407	25.448	26.6039
6.2	31.8186	29.9958	31.4945	30.4123	31.9436	30.3386	29.6804	30.7481
0.62	34.3436	33.6345	34.769	34.9781	35.7869	33.4346	33.0277	35.3542
0.062	35.6041	34.452	34.9168	34.8837	34.424	36.3326	37.5996	35.2382
0.0062	38.3158	35.9568	Undetermined	Undetermined	36.877	Undetermined	Undetermined	Undetermined
0.00062	Undetermined	Undetermined	Undetermined	Undetermined	Undetermined	Undetermined	Undetermined	Undetermined
6.2e-05	Undetermined	Undetermined	Undetermined	Undetermined	Undetermined	Undetermined	Undetermined	Undetermined
Reston virus TCID50/ml	Replicate1	Replicate2	Replicate3	Replicate4	Replicate5	Replicate6	Replicate7	Replicate8
232000	17.454	15.5831	16.3404	15.4626	16.1161	16.9003	15.0608	16.8275
23200	22.237	19.4336	19.8554	19.1492	19.9678	19.4617	19.0059	20.2062
2320	25.276	23.2336	23.9425	23.3765	23.9667	23.0004	22.1804	23.9962
232	31.022	27.9519	27.8604	27.7017	27.5787	26.0154	25.6447	25.3749
23.2	33.733	31.9633	31.2798	31.079	32.7257	30.7236	29.62	30.973
2.32	37.534	35.2159	35.8838	36.1631	33.9525	35.6723	Undetermined	Undetermined
0.232	Undetermined	Undetermined	Undetermined	Undetermined	Undetermined	Undetermined	Undetermined	Undetermined
0.0232	Undetermined	Undetermined	Undetermined	Undetermined	Undetermined	Undetermined	Undetermined	Undetermined
Sudan virus TCID50/ml	Replicate1	Replicate2	Replicate3	Replicate4	Replicate5	Replicate6	Replicate7	Replicate8
5000000	16.3635	13.9079	14.8311	13.8117	14.614	14.5965	13.8045	15.4797
500000	19.7426	17.1465	18.0085	16.9445	18.206	17.72	17.7096	19.8205
50000	23.7521	21.4574	22.8239	21.6662	22.615	21.6612	21.0251	22.712
5000	30.6941	26.4748	27.0153	26.4913	27.4391	24.2767	24.1411	26.2293
500	32.4837	30.7776	31.0768	30.6849	31.6642	29.9683	28.5392	28.045
50	35.5744	34.8583	36.26	32.2554	34.3629	32.3423	31.7673	33.369
5	Undetermined	Undetermined	Undetermined	35.9693	Undetermined	36.786	35.1647	34.5614
0.5	Undetermined	Undetermined	Undetermined	36.3259	Undetermined	Undetermined	Undetermined	Undetermined
Recombinant Lloviu virus TCID50/ml	Replicate1	Replicate2	Replicate3	Replicate4	Replicate5	Replicate6	Replicate7	Replicate8
22240	22.7771	20.3501	21.4581	20.4159	21.2352	21.5156	21.9335	23.7153
4448	26.8094	23.6208	24.5814	24.3274	25.3041	24.3043	24.3911	24.851
889.6	29.8809	27.9799	29.2231	28.2067	29.1263	27.2062	25.9927	28.4213
177.92	34.5472	31.8802	32.8385	32.6576	33.7826	29.6188	28.7857	29.5103
35.584	36.849	36.6891	36.1353	35.815	34.8028	33.1555	31.2666	31.3704
7.1168	Undetermined	36.3659	Undetermined	Undetermined	Undetermined	35.0282	33.7378	36.3195
1.42336	Undetermined	Undetermined	Undetermined	Undetermined	Undetermined	37.8315	36.2601	36.3533
0.284672	Undetermined	Undetermined	Undetermined	Undetermined	Undetermined	38.6396	37.3644	37.7268
Marburg virus (Musoke) TCID50/ml	Replicate1	Replicate2	Replicate3	Replicate4	Replicate5	Replicate6	Replicate7	Replicate8
1080000	16.7342	14.4593	15.4562	14.3437	15.2314	15.5214	15.3603	15.0531
108000	20.129	17.9055	18.5478	19.2003	19.4956	19.228	17.9222	18.6218
10800	24.7123	22.4039	23.534	22.9021	23.9043	22.5072	21.8805	23.0395
1080	29.2954	26.9725	27.4219	26.7844	28.1097	25.9226	25.0215	28.2859
108	33.1016	31.7518	31.6189	31.2682	33.3569	30.6963	29.1618	30.1471
10.8	35.7721	33.7577	35.9112	33.3714	Undetermined	32.9343	32.5915	33.2945
1.08	Undetermined	37.0687	Undetermined	Undetermined	Undetermined	37.1718	36.164	36.6791
0.108	Undetermined	Undetermined	Undetermined	Undetermined	Undetermined	Undetermined	37.0864	37.3527
Marburg virus (Angola) TCID50/ml	Replicate1	Replicate2	Replicate3	Replicate4	Replicate5	Replicate6	Replicate7	Replicate8
1580000	19.132	17.5376	17.3195	17.8008	19.6666	18.2856	18.8838	18.4127
158000	22.9826	21.0046	21.62	22.9326	23.434	21.7583	23.6514	20.5611
15800	27.5174	25.2666	26.7077	27.3003	27.6595	26.1668	25.3178	25.7596
1580	31.6383	29.7146	31.0231	30.4801	33.6757	29.0399	28.2254	30.481
158	35.3306	33.2516	33.9069	35.4344	34.2059	33.5409	31.3485	32.5386
15.8	38.15	35.6517	Undetermined	Undetermined	36.7442	37.3729	37.529	36.4626
1.58	Undetermined	38.0585	Undetermined	Undetermined	Undetermined	Undetermined	Undetermined	Undetermined
0.158	Undetermined	Undetermined	Undetermined	Undetermined	Undetermined	Undetermined	Undetermined	Undetermined
